# Supplementary material for: Poly[chlorido[μ4-2,2′-(2-methyl-1H-benzimidazol-3-ium-1,3-di­yl)diacetato]­zinc]
Source: Acta Crystallogr Sect E Struct Rep Online. 2012 May 12;68(Pt 6):m751. doi: 10.1107/S1600536812020077 (PMC3379090; doi:10.1107/S1600536812020077)
Supplement: Supplementary file 2 [file e-68-0m751-Isup2.hkl]

# 
# h,k,l, Fc-squared, Fo-squared, sigma(Fo-squared) and status flag 
# 
data_I
_shelx_title ' 1 in P2(1)/n' 
_shelx_refln_list_code          4 
_shelx_F_calc_maximum      259.11 
_exptl_crystal_F_000       704.00 
_reflns_d_resolution_high  0.7792 
 
loop_ 
 _symmetry_equiv_pos_as_xyz 
 'x, y, z' 
 '-x+1/2, y+1/2, -z+1/2' 
 '-x, -y, -z' 
 'x-1/2, -y-1/2, z-1/2' 
 
_cell_length_a     7.1285 
_cell_length_b    13.3014 
_cell_length_c    12.8040 
_cell_angle_alpha  90.000 
_cell_angle_beta   90.540 
_cell_angle_gamma  90.000 
 
_shelx_F_squared_multiplier     1.000 
 
loop_ 
 _refln_index_h 
 _refln_index_k 
 _refln_index_l 
 _refln_F_squared_calc 
 _refln_F_squared_meas 
 _refln_F_squared_sigma 
 _refln_observed_status 
   2   0   0    67136.56    55965.98   1896.47 o 
   4   0   0       99.40       66.26      7.84 o 
   6   0   0      182.35      183.79     15.73 o 
   8   0   0      422.66      421.54     27.93 o 
   1   1   0     6120.37     6289.69    147.39 o 
   2   1   0      259.15      243.91     11.42 o 
   3   1   0     1376.07     1394.64     43.77 o 
   4   1   0        0.02       -2.29      4.20 o 
   5   1   0     3430.43     3617.28    121.98 o 
   6   1   0     2197.17     2183.48     59.86 o 
   7   1   0     1087.40     1085.88     34.88 o 
   8   1   0      527.87      532.51     22.73 o 
   9   1   0       86.08       79.90     15.78 o 
   1   2   0    11422.98    11683.19    410.92 o 
   2   2   0      624.91      657.35     12.45 o 
   3   2   0      139.29      195.91      8.33 o 
   4   2   0     3635.18     3872.18     97.76 o 
   5   2   0     1168.53     1173.81     34.37 o 
   6   2   0        2.50        1.18      5.19 o 
   7   2   0      239.51      231.68     13.49 o 
   8   2   0      738.72      759.91     28.37 o 
   9   2   0      131.63      121.94     15.33 o 
   1   3   0     2259.58     2458.50     62.52 o 
   2   3   0     2381.22     2358.88     40.50 o 
   3   3   0     4517.48     4533.87     89.90 o 
   4   3   0        5.12       -2.20      3.83 o 
   5   3   0        1.09        5.07      4.89 o 
   6   3   0     2068.91     2105.98     58.11 o 
   7   3   0       88.97       82.72     14.64 o 
   8   3   0      143.71      138.61     13.01 o 
   0   4   0      139.01      138.53      8.87 o 
   1   4   0     6143.26     5995.40    183.48 o 
   2   4   0     1931.78     1973.34     39.29 o 
   3   4   0     6815.77     7065.27    118.47 o 
   4   4   0     2190.03     2124.19     45.23 o 
   5   4   0     2715.72     2784.99     72.87 o 
   6   4   0        1.33        2.53      5.82 o 
   7   4   0      577.63      577.91     22.75 o 
   8   4   0      400.61      413.73     19.69 o 
   1   5   0      710.35      784.23     19.08 o 
   2   5   0    13780.97    14219.83    234.77 o 
   3   5   0       29.97       30.70      4.09 o 
   4   5   0      691.92      637.97     29.44 o 
   5   5   0       14.68        8.29      5.23 o 
   6   5   0      804.24      811.26     26.96 o 
   7   5   0       17.19        0.62      7.23 o 
   8   5   0      115.95      100.23     27.45 o 
   0   6   0      363.04      372.80     18.05 o 
   1   6   0    12585.42    12482.62    204.08 o 
   2   6   0      408.15      491.88     10.51 o 
   3   6   0      408.04      314.34      8.05 o 
   4   6   0     1216.29     1089.58     21.67 o 
   5   6   0     1063.07      952.81     32.47 o 
   6   6   0      128.48      118.34      9.17 o 
   7   6   0      606.83      546.59     21.78 o 
   8   6   0     1622.23     1638.79     50.06 o 
   1   7   0      136.83       97.23      4.48 o 
   2   7   0      576.31      565.56     10.60 o 
   3   7   0     2061.99     1949.47     35.21 o 
   4   7   0        1.36        5.35      3.15 o 
   5   7   0       61.16       50.77      9.93 o 
   6   7   0     1620.33     1672.83     68.75 o 
   7   7   0      105.30      104.10     19.73 o 
   8   7   0      237.53      244.74     22.89 o 
   0   8   0     9592.42    10352.06    336.52 o 
   1   8   0     8656.12     8902.47    201.91 o 
   2   8   0     1753.57     1795.20     32.28 o 
   3   8   0     1231.61     1207.39     23.29 o 
   4   8   0      884.25      863.47     21.39 o 
   5   8   0      211.19      202.49     11.59 o 
   6   8   0        2.31        2.24      9.40 o 
   7   8   0       75.60      105.38     17.69 o 
   8   8   0     1078.75     1111.38     53.78 o 
   1   9   0     2052.46     1891.74    122.66 o 
   2   9   0       47.67       42.90      7.04 o 
   3   9   0     1546.25     1465.56     32.28 o 
   4   9   0       35.85       25.11      5.31 o 
   5   9   0      491.58      523.26     19.69 o 
   6   9   0      107.95      120.01     10.47 o 
   7   9   0     1067.86     1154.53     53.17 o 
   0  10   0    11136.70    11061.93    360.98 o 
   1  10   0     1566.20     1528.05     33.03 o 
   2  10   0     1172.70     1177.32     26.56 o 
   3  10   0      151.59      139.62      8.49 o 
   4  10   0     1445.15     1289.84     29.45 o 
   5  10   0        0.69        1.53      6.12 o 
   6  10   0       44.89       52.33     14.50 o 
   1  11   0      656.08      648.01     16.99 o 
   2  11   0       24.81       24.22      8.22 o 
   3  11   0     1497.21     1480.64     32.98 o 
   4  11   0      318.08      329.75     14.39 o 
   5  11   0       57.95       86.24      9.95 o 
   6  11   0     2157.77     2028.72     80.82 o 
   0  12   0     1579.07     1472.52     61.95 o 
   1  12   0      715.04      748.33     19.38 o 
   2  12   0     1382.74     1325.24     37.31 o 
   3  12   0      657.74      644.91     17.82 o 
   4  12   0     2078.58     2011.82     53.89 o 
   5  12   0      653.52      666.67     34.92 o 
   6  12   0      144.32      141.82     17.35 o 
   1  13   0       98.62      111.44      7.40 o 
   2  13   0     1671.15     1656.52     37.16 o 
   3  13   0     1164.65     1113.69     33.58 o 
   4  13   0       52.76       69.85     14.72 o 
   5  13   0      192.74      149.32     16.90 o 
   0  14   0       22.73       21.62      7.73 o 
   1  14   0      413.15      428.14     14.55 o 
   2  14   0       11.84       10.00      6.06 o 
   3  14   0     2070.32     2010.88     45.13 o 
   4  14   0        5.98        2.89      7.99 o 
   5  14   0      606.10      630.52     24.81 o 
   1  15   0       54.49       44.98      9.56 o 
   2  15   0     2366.85     2436.38     76.37 o 
   3  15   0      116.29      125.47      9.74 o 
   4  15   0      408.98      408.15     19.41 o 
   0  16   0       16.77        2.13     11.64 o 
   1  16   0      880.18      958.18     32.91 o 
   2  16   0      167.13      160.02     12.64 o 
   3  16   0       55.48       56.63     11.93 o 
  -9   0   1        5.88        3.36     14.38 o 
  -7   0   1      607.29      590.28     31.84 o 
  -5   0   1      118.90      118.65     13.15 o 
  -3   0   1     1464.80     1262.93     49.14 o 
  -1   0   1     7033.73     7005.51    238.58 o 
   1   0   1     8236.92     8903.49    302.27 o 
   3   0   1     2011.87     2105.73     76.39 o 
   5   0   1     7796.18     7987.66    277.76 o 
   7   0   1     1336.29     1389.75     60.39 o 
   9   0   1       68.46       89.43     19.98 o 
  -9   1   1        2.90        7.15     10.04 o 
  -8   1   1      725.49      658.23     25.48 o 
  -7   1   1      242.76      219.26     12.88 o 
  -6   1   1      300.54      290.03     14.06 o 
  -5   1   1     3269.39     3375.64     87.61 o 
  -4   1   1      856.33      761.06     24.00 o 
  -3   1   1      311.36      273.07     10.72 o 
  -2   1   1     1542.70     1505.63     31.15 o 
  -1   1   1       76.17       81.00      3.90 o 
   0   1   1     5837.48     6330.91    145.30 o 
   1   1   1     1526.40     1612.72     56.41 o 
   2   1   1     8764.93     9337.32    224.54 o 
   3   1   1        1.54       -2.31      2.31 o 
   4   1   1     6129.68     6697.23    164.31 o 
   5   1   1       18.74        9.47      4.97 o 
   6   1   1     2380.32     2464.51     66.74 o 
   7   1   1      639.56      671.37     25.03 o 
   8   1   1     3045.69     3127.51     86.17 o 
   9   1   1       48.02       45.92     11.91 o 
  -9   2   1      197.51      194.07     14.72 o 
  -8   2   1      299.13      280.44     15.77 o 
  -7   2   1     1798.87     1900.58     54.53 o 
  -6   2   1     1861.81     1890.05     52.85 o 
  -5   2   1       24.04       22.02      7.19 o 
  -4   2   1      251.45      259.63     16.68 o 
  -3   2   1     4112.35     3959.61     79.05 o 
  -2   2   1       80.14       81.14      3.67 o 
  -1   2   1     4271.44     4323.89    144.30 o 
   0   2   1       92.98      112.70      3.05 o 
   1   2   1     4339.23     4437.51    104.51 o 
   2   2   1      441.07      645.36     18.01 o 
   3   2   1     4124.21     4646.25    114.35 o 
   4   2   1     2812.75     3198.53     81.24 o 
   5   2   1     1943.02     1894.96     51.68 o 
   6   2   1     5550.06     5854.78    147.39 o 
   7   2   1      422.75      416.95     18.58 o 
   8   2   1      489.36      474.84     21.47 o 
   9   2   1      866.57      932.90     34.94 o 
  -8   3   1     1358.66     1386.59     43.79 o 
  -7   3   1       15.93        8.31      7.26 o 
  -6   3   1      127.10      133.76     13.21 o 
  -5   3   1     4547.89     4493.46    114.02 o 
  -4   3   1      162.38      188.44      7.62 o 
  -3   3   1       26.93       19.68      2.73 o 
  -2   3   1     3679.01     3913.47     69.55 o 
  -1   3   1    16644.49    15256.75    515.51 o 
   0   3   1      460.12      395.05     10.10 o 
   1   3   1     1756.08     1812.13     31.00 o 
   2   3   1     1450.93     1490.85     30.20 o 
   3   3   1     5161.46     5430.69    160.71 o 
   4   3   1     5693.00     6073.42    149.61 o 
   5   3   1      617.19      625.19     27.00 o 
   6   3   1       13.42        6.58      7.02 o 
   7   3   1     1335.10     1329.87     41.16 o 
   8   3   1      784.49      787.52     29.52 o 
  -8   4   1      322.90      326.10     17.21 o 
  -7   4   1       52.92       36.10      8.37 o 
  -6   4   1       89.15      107.79      9.83 o 
  -5   4   1      499.95      498.91     18.48 o 
  -4   4   1     4927.99     4300.78    278.20 o 
  -3   4   1      758.41      787.86     15.56 o 
  -2   4   1    20222.55    19946.52    376.15 o 
  -1   4   1     1904.52     2081.29     35.72 o 
   0   4   1     1462.60     1671.86     44.93 o 
   1   4   1     3713.05     4080.36     84.89 o 
   2   4   1     2258.04     2247.57     69.50 o 
   3   4   1      546.80      634.25     19.05 o 
   4   4   1     1404.43     1386.42     50.79 o 
   5   4   1      996.52     1102.40     32.76 o 
   6   4   1     1215.00     1217.05     36.86 o 
   7   4   1       14.11       12.36      7.54 o 
   8   4   1      492.15      494.49     21.97 o 
  -8   5   1      344.57      330.42     17.75 o 
  -7   5   1      358.52      344.51     16.50 o 
  -6   5   1      141.49      129.26     10.05 o 
  -5   5   1      360.91      310.78     29.60 o 
  -4   5   1      243.27      239.48      8.85 o 
  -3   5   1      679.32      679.63     13.98 o 
  -2   5   1     3249.53     3441.23     58.70 o 
  -1   5   1    13745.35    13653.82    550.48 o 
   0   5   1       87.06      110.25      6.44 o 
   1   5   1        3.90        7.63      1.94 o 
   2   5   1      543.00      534.31     14.25 o 
   3   5   1    13782.67    14246.93    594.04 o 
   4   5   1        4.19        9.03      3.44 o 
   5   5   1      605.98      646.50     21.64 o 
   6   5   1        0.57        2.73      5.52 o 
   7   5   1      992.49      980.40     32.57 o 
   8   5   1       15.58        6.03     11.67 o 
  -8   6   1      212.49      211.17     20.54 o 
  -7   6   1     1761.67     1746.83     51.16 o 
  -6   6   1      319.00      161.63     13.94 o 
  -5   6   1       34.47       15.84      4.79 o 
  -4   6   1     2322.36     2419.85     51.04 o 
  -3   6   1     3729.47     3881.64     76.08 o 
  -2   6   1     7616.28     8233.52    157.20 o 
  -1   6   1      149.94      124.45      4.83 o 
   0   6   1      269.15      228.81      5.74 o 
   1   6   1      372.58      381.27      7.38 o 
   2   6   1     3666.12     3616.49     86.60 o 
   3   6   1       57.06       76.98      3.94 o 
   4   6   1      345.75      355.33     11.13 o 
   5   6   1        4.08        3.37      4.89 o 
   6   6   1     1287.92     1260.71     41.69 o 
   7   6   1       37.50       23.71     14.50 o 
   8   6   1      116.69      116.32     32.26 o 
  -8   7   1     1733.44     1832.50     79.02 o 
  -7   7   1       19.31       14.89     11.36 o 
  -6   7   1       12.94       11.14      8.34 o 
  -5   7   1     3968.82     4007.49     82.88 o 
  -4   7   1       69.10       32.91      7.26 o 
  -3   7   1      152.15      151.78      5.43 o 
  -2   7   1     6456.67     6663.81    173.37 o 
  -1   7   1     2170.31     1980.55     40.13 o 
   0   7   1     1038.51      964.44     18.13 o 
   1   7   1       35.46       16.54      2.85 o 
   2   7   1     2582.55     2693.68     41.74 o 
   3   7   1      966.42     1010.92     19.82 o 
   4   7   1     2137.30     2143.77     39.13 o 
   5   7   1        2.14        2.23      5.48 o 
   6   7   1        0.48        2.84      6.22 o 
   7   7   1     2179.51     2132.65     60.48 o 
   8   7   1      639.68      691.41     39.46 o 
  -8   8   1        1.55       17.63     15.05 o 
  -7   8   1     3176.87     3293.55    126.32 o 
  -6   8   1      470.37      485.01     19.98 o 
  -5   8   1      941.07      978.24     31.50 o 
  -4   8   1       10.11       -1.10      7.67 o 
  -3   8   1     2250.23     2097.68     37.73 o 
  -2   8   1      357.98      344.52      8.69 o 
  -1   8   1       61.53       73.57      7.72 o 
   0   8   1     2435.12     2449.46     42.55 o 
   1   8   1     3585.05     3452.52     71.66 o 
   2   8   1      504.26      452.45      9.14 o 
   3   8   1       50.58       57.93      4.76 o 
   4   8   1      119.84      118.83      5.39 o 
   5   8   1     2343.97     2259.33     60.19 o 
   6   8   1     1645.84     1610.87     66.15 o 
   7   8   1     1601.24     1566.83     67.27 o 
   8   8   1      245.54      278.26     24.29 o 
  -7   9   1        9.46       23.56     13.49 o 
  -6   9   1     2073.84     1896.00     92.34 o 
  -5   9   1        0.51       -6.04      7.18 o 
  -4   9   1     3341.72     3412.75     86.91 o 
  -3   9   1      142.92      131.83      8.75 o 
  -2   9   1     1770.52     1659.24     30.53 o 
  -1   9   1       79.32       78.15      5.01 o 
   0   9   1     5583.61     5149.50     99.37 o 
   1   9   1        4.19        7.69      3.17 o 
   2   9   1      678.72      703.30     17.34 o 
   3   9   1      222.55      212.80      7.88 o 
   4   9   1      518.44      547.96     13.22 o 
   5   9   1      368.58      351.12     15.19 o 
   6   9   1     1043.49     1002.86     45.33 o 
   7   9   1      262.35      286.94     23.11 o 
  -6  10   1      142.05      155.32     12.95 o 
  -5  10   1       25.94       17.27      5.75 o 
  -4  10   1        2.27       -5.07      5.07 o 
  -3  10   1     1188.92     1156.90     88.65 o 
  -2  10   1        4.36       -0.51      3.93 o 
  -1  10   1       20.90       28.32      4.52 o 
   0  10   1       14.20       15.55      3.88 o 
   1  10   1     4354.89     3983.98    133.37 o 
   2  10   1       33.08       35.58      8.70 o 
   3  10   1        3.32        4.22      7.06 o 
   4  10   1      121.75      116.01      6.94 o 
   5  10   1     2721.96     2789.80    102.70 o 
  -6  11   1     1158.42     1102.76     51.10 o 
  -5  11   1     2305.62     2303.06     87.81 o 
  -4  11   1     1846.44     1707.52     57.81 o 
  -3  11   1      223.07      206.74     10.69 o 
  -2  11   1     1718.15     1711.52     32.25 o 
  -1  11   1      321.53      314.90      9.29 o 
   0  11   1     3183.31     3243.88     67.20 o 
   1  11   1       54.38       50.44      5.58 o 
   2  11   1       82.47       86.07      8.94 o 
   3  11   1       13.09       19.26      6.12 o 
   4  11   1      490.80      475.40     14.57 o 
   5  11   1       26.07       32.76      8.24 o 
   6  11   1      107.49      129.56     18.24 o 
  -6  12   1     1014.95     1021.94     48.86 o 
  -5  12   1      204.69      173.25     11.71 o 
  -4  12   1       14.90        9.36      6.79 o 
  -3  12   1     2663.38     2597.25     80.82 o 
  -2  12   1      248.35      237.27      8.47 o 
  -1  12   1       75.87       97.98      5.64 o 
   0  12   1      754.92      758.77     19.74 o 
   1  12   1      292.95      277.16     10.31 o 
   2  12   1     1865.66     1852.09     49.25 o 
   3  12   1       52.01       59.26     16.25 o 
   4  12   1        6.57        9.33      5.32 o 
   5  12   1      141.57      158.09     11.38 o 
   6  12   1     1179.55     1207.57     37.82 o 
  -5  13   1      454.30      434.66     18.95 o 
  -4  13   1       76.88       84.69     10.39 o 
  -3  13   1      135.60      127.07      8.15 o 
  -2  13   1      275.00      266.17     10.81 o 
  -1  13   1     5246.00     4971.21     98.97 o 
   0  13   1       19.00       20.68      5.48 o 
   1  13   1     1484.72     1386.16     33.22 o 
   2  13   1      297.43      290.76     11.20 o 
   3  13   1      808.01      828.82     21.77 o 
   4  13   1      182.40      176.19     11.47 o 
   5  13   1       54.75       85.63     17.69 o 
  -5  14   1       77.41       98.27     12.33 o 
  -4  14   1      506.64      514.02     21.03 o 
  -3  14   1       58.45       56.01     11.24 o 
  -2  14   1     2484.19     2573.47     55.35 o 
  -1  14   1        0.57       15.18      7.03 o 
   0  14   1        2.98       -0.23      5.06 o 
   1  14   1      115.11      121.90     17.24 o 
   2  14   1     1195.16     1133.05    102.22 o 
   3  14   1      430.57      420.98     26.02 o 
   4  14   1      134.18      129.17     16.01 o 
   5  14   1       55.20       73.65     17.01 o 
  -4  15   1        0.92        1.68      8.84 o 
  -3  15   1       29.80       28.11      8.99 o 
  -2  15   1       15.87       16.77      6.85 o 
  -1  15   1     1928.16     1819.44     41.99 o 
   0  15   1       40.10       33.15      7.27 o 
   1  15   1      213.89      191.92     12.95 o 
   2  15   1      443.96      428.42     27.42 o 
   3  15   1      993.73     1073.10     48.75 o 
  -3  16   1      544.58      546.73     18.70 o 
  -2  16   1      144.87      135.59     14.44 o 
  -1  16   1      355.03      379.84     18.68 o 
   0  16   1      380.50      403.24     19.42 o 
   1  16   1       14.58        9.21      8.74 o 
   2  16   1     1037.17     1043.54     55.71 o 
   3  16   1        0.86       -0.73      9.45 o 
  -8   0   2      111.56      127.55     18.69 o 
  -6   0   2     7558.83     7829.22    277.54 o 
  -4   0   2     2612.14     2555.53     94.92 o 
  -2   0   2     1829.68     1746.84     43.44 o 
   0   0   2    16305.77    15099.14    387.65 o 
   2   0   2     2708.20     3367.88    117.19 o 
   4   0   2      259.44      307.31     17.46 o 
   6   0   2     5032.04     5248.51    188.72 o 
   8   0   2     1314.29     1293.94     59.83 o 
  -9   1   2       72.88       55.36     12.14 o 
  -8   1   2       25.15       14.58      8.12 o 
  -7   1   2      393.82      389.55     21.07 o 
  -6   1   2        7.36        9.74     10.75 o 
  -5   1   2     2208.77     2118.48     58.31 o 
  -4   1   2     2463.54     2638.50     53.89 o 
  -3   1   2     3826.02     3702.35     63.31 o 
  -2   1   2      358.42      401.59     10.05 o 
  -1   1   2      503.11      576.19     12.56 o 
   0   1   2     7567.37     7816.26    151.16 o 
   1   1   2    19122.76    18221.99   1185.95 o 
   2   1   2     9864.32    10444.01    251.08 o 
   3   1   2     1317.36     1541.69     40.82 o 
   4   1   2     2234.45     2439.62     63.44 o 
   5   1   2     3424.12     3503.96     90.29 o 
   6   1   2       11.87        8.38      6.61 o 
   7   1   2       10.97        4.89      7.50 o 
   8   1   2       56.46       44.31     10.91 o 
   9   1   2     1005.21     1124.92     39.85 o 
  -8   2   2       29.87       31.98      9.39 o 
  -7   2   2      263.41      258.44     13.92 o 
  -6   2   2     2207.56     2207.37     94.02 o 
  -5   2   2     4228.81     4259.48    109.38 o 
  -4   2   2        5.00        7.15      2.37 o 
  -3   2   2        1.04        4.13      1.88 o 
  -2   2   2     9394.65     9710.07    161.17 o 
  -1   2   2       22.17       29.77      4.43 o 
   0   2   2     1598.90     1686.98     33.22 o 
   1   2   2     6610.39     6988.31    193.50 o 
   2   2   2      922.19     1263.37     36.29 o 
   3   2   2      592.44      628.75     18.96 o 
   4   2   2      162.10      218.22     10.07 o 
   5   2   2      658.93      660.86     22.30 o 
   6   2   2     2071.39     2117.96     58.77 o 
   7   2   2     2794.20     2858.04     78.22 o 
   8   2   2      821.22      868.56     31.66 o 
  -8   3   2      188.08      176.36     12.69 o 
  -7   3   2     2575.87     2631.08    101.63 o 
  -6   3   2       17.56       12.98      6.54 o 
  -5   3   2       28.73       43.88     11.25 o 
  -4   3   2     7526.62     7646.48    150.71 o 
  -3   3   2     2848.88     3030.42     46.52 o 
  -2   3   2     5771.22     5911.26     99.07 o 
  -1   3   2     1201.07     1226.20     21.70 o 
   0   3   2     1682.67     1560.37     90.98 o 
   1   3   2     5642.18     6196.28    101.80 o 
   2   3   2     1093.83     1191.02     31.30 o 
   3   3   2     3589.31     3786.58     94.17 o 
   4   3   2     3399.16     3337.22    128.61 o 
   5   3   2     5010.72     5275.65    132.20 o 
   6   3   2     1817.18     1813.32     51.39 o 
   7   3   2     1276.94     1228.91     38.96 o 
   8   3   2      132.04      138.23     14.87 o 
  -8   4   2       12.01        7.33      8.46 o 
  -7   4   2      237.50      221.03     13.77 o 
  -6   4   2      994.19     1012.27     64.56 o 
  -5   4   2      545.54      476.33     18.57 o 
  -4   4   2      105.28      149.12      9.02 o 
  -3   4   2     3330.63     3407.77     58.66 o 
  -2   4   2       47.73       42.28      4.58 o 
  -1   4   2    15203.98    15452.66    265.52 o 
   0   4   2      992.52     1042.04     21.24 o 
   1   4   2       20.31       29.06      2.09 o 
   2   4   2       89.17       89.69      4.89 o 
   3   4   2     5809.54     5756.96    218.49 o 
   4   4   2      922.05      979.89     28.61 o 
   5   4   2      157.32      185.44     10.23 o 
   6   4   2      231.68      253.05     13.15 o 
   7   4   2      845.43      890.31     30.69 o 
   8   4   2       74.66       60.57     12.03 o 
  -8   5   2     2227.99     2255.61     64.88 o 
  -7   5   2       23.41        7.09      8.20 o 
  -6   5   2      931.82      896.68     29.66 o 
  -5   5   2       33.76       11.85      7.85 o 
  -4   5   2     2850.98     2944.59     61.17 o 
  -3   5   2      455.48      504.63     16.62 o 
  -2   5   2    10909.11    10807.48    391.01 o 
  -1   5   2       32.68       36.09      3.02 o 
   0   5   2       51.48       32.50      5.00 o 
   1   5   2      509.58      563.29     12.81 o 
   2   5   2      684.88      728.22     14.27 o 
   3   5   2      779.75      865.28     19.66 o 
   4   5   2     9782.14     9137.04    727.42 o 
   5   5   2      594.76      633.59     21.69 o 
   6   5   2     3864.38     3867.52    100.44 o 
   7   5   2       35.95       26.91      8.71 o 
   8   5   2      111.92      134.15     13.60 o 
  -8   6   2      610.39      594.76     24.64 o 
  -7   6   2      451.92      477.76     24.90 o 
  -6   6   2       33.27       30.66      8.51 o 
  -5   6   2     1175.65     1205.39     29.08 o 
  -4   6   2      105.81      130.47      6.72 o 
  -3   6   2     2185.49     2056.04     42.54 o 
  -2   6   2     3958.61     3761.82     64.37 o 
  -1   6   2    10984.12    11290.70    185.12 o 
   0   6   2     1252.90     1300.60     23.41 o 
   1   6   2      389.37      421.89      8.06 o 
   2   6   2      196.23      188.26      4.96 o 
   3   6   2     1658.39     1582.51     29.20 o 
   4   6   2       15.76        8.43      9.32 o 
   5   6   2      295.25      253.79     15.59 o 
   6   6   2        8.28        7.61      6.46 o 
   7   6   2      896.90      884.74     30.49 o 
   8   6   2        1.40       -0.94     10.16 o 
  -8   7   2      196.12      182.11     20.60 o 
  -6   7   2      181.20      152.18     11.69 o 
  -5   7   2       67.90       68.13      6.09 o 
  -4   7   2     1519.37     1488.55     37.97 o 
  -3   7   2     4483.15     4388.18     93.08 o 
  -2   7   2        8.22        5.17      2.45 o 
  -1   7   2       24.42       19.67      4.13 o 
   0   7   2     6524.71     6752.71    111.92 o 
   1   7   2      843.62      790.28     13.67 o 
   2   7   2     1700.93     1649.86     32.35 o 
   3   7   2     1742.21     1743.85     37.06 o 
   4   7   2      322.28      333.80     10.75 o 
   5   7   2     3311.20     3128.35     81.30 o 
   6   7   2      275.35      256.38     14.61 o 
   7   7   2       32.11       16.06     12.84 o 
   8   7   2      491.95      510.73     23.08 o 
  -7   8   2      695.34      674.22     37.27 o 
  -6   8   2      936.16      900.89     34.36 o 
  -5   8   2     4561.99     4387.92     89.07 o 
  -4   8   2      161.20      131.66      7.75 o 
  -3   8   2      652.45      578.97     11.63 o 
  -2   8   2     4493.40     4418.25     74.93 o 
  -1   8   2       24.60       32.85      4.06 o 
   0   8   2     2253.52     2209.79     43.97 o 
   1   8   2      304.03      261.41      8.87 o 
   2   8   2     2672.71     2590.81     40.61 o 
   3   8   2       22.71       17.27      2.79 o 
   4   8   2       15.52        6.83      3.54 o 
   5   8   2      240.53      241.03     12.01 o 
   6   8   2     2294.00     2357.18     91.56 o 
   7   8   2      913.46      886.73     43.82 o 
  -7   9   2       23.72       28.43     14.33 o 
  -6   9   2      154.21      154.60     12.66 o 
  -5   9   2     1073.53     1039.85     26.27 o 
  -4   9   2       10.43        8.42      3.80 o 
  -3   9   2     5997.48     5748.91     86.75 o 
  -2   9   2        0.30        1.25      3.83 o 
  -1   9   2        6.04        5.28      2.73 o 
   0   9   2      175.60      143.35      8.25 o 
   1   9   2    13399.69    13751.19    280.97 o 
   2   9   2       61.43       58.36      9.78 o 
   3   9   2      869.44      886.58     21.42 o 
   4   9   2        1.93        7.06      3.88 o 
   5   9   2      559.44      537.50     27.37 o 
   6   9   2        4.22       -4.09     10.52 o 
   7   9   2      457.12      446.39     28.77 o 
  -7  10   2       18.71       10.77      9.85 o 
  -6  10   2     1816.32     1870.55     78.21 o 
  -5  10   2       11.27       11.88      6.14 o 
  -4  10   2     1214.42     1246.16     40.08 o 
  -3  10   2      182.36      175.96      9.29 o 
  -2  10   2     1092.62     1059.05     33.51 o 
  -1  10   2       30.21       30.37      4.47 o 
   0  10   2      940.78      970.14     22.64 o 
   1  10   2      189.43      163.22      7.15 o 
   2  10   2     3967.82     3977.66     78.62 o 
   3  10   2       85.01       83.04      6.06 o 
   4  10   2      666.65      686.86     18.54 o 
   5  10   2       17.41       25.64      7.50 o 
  -6  11   2        2.41       -1.51     12.09 o 
  -5  11   2       57.52       61.02     10.05 o 
  -4  11   2     1075.90     1021.35     31.27 o 
  -3  11   2     3684.24     3697.10     91.57 o 
  -2  11   2       11.14        9.75      4.45 o 
  -1  11   2      439.51      453.64     13.41 o 
   0  11   2     2514.49     2368.10     75.98 o 
   1  11   2      238.59      244.84      9.26 o 
   2  11   2     2074.68     2032.57     43.13 o 
   3  11   2     1554.04     1496.62     33.68 o 
   4  11   2      278.09      267.52     13.06 o 
   5  11   2     3125.17     3092.80     79.32 o 
   6  11   2       66.44       72.36     15.33 o 
  -6  12   2       63.27       55.74     16.85 o 
  -5  12   2      244.16      255.86     13.88 o 
  -4  12   2       62.60       84.85     16.43 o 
  -3  12   2      424.71      379.70     16.21 o 
  -2  12   2     2761.08     2671.25     64.43 o 
  -1  12   2      527.99      512.63     22.50 o 
   0  12   2      174.84      173.83     10.49 o 
   1  12   2      572.07      544.12     15.58 o 
   2  12   2     1608.24     1549.81     34.69 o 
   3  12   2      823.87      832.36     21.68 o 
   4  12   2      569.69      532.24     16.41 o 
   5  12   2       62.22       96.24     11.28 o 
   6  12   2        7.31        8.95     12.14 o 
  -5  13   2      328.73      352.19     16.90 o 
  -4  13   2      853.80      890.14     29.52 o 
  -3  13   2      523.32      468.04     15.33 o 
  -2  13   2      571.19      591.24     17.61 o 
  -1  13   2      264.28      237.60     10.77 o 
   0  13   2      520.37      486.05     19.07 o 
   1  13   2      259.87      249.29     12.89 o 
   2  13   2       93.32       82.30     24.43 o 
   3  13   2     1003.76      997.88     31.05 o 
   4  13   2     2293.85     2281.12     61.00 o 
   5  13   2      656.75      634.79     25.18 o 
  -5  14   2       96.14      141.69     14.13 o 
  -4  14   2      202.58      196.02     12.82 o 
  -3  14   2      987.76      949.21     25.17 o 
  -2  14   2       30.90       21.42      6.67 o 
  -1  14   2     3053.01     3008.57     63.65 o 
   0  14   2        9.44       20.01     22.67 o 
   1  14   2        1.92        4.40      7.00 o 
   2  14   2      243.94      222.52     13.01 o 
   3  14   2     2167.04     2122.02     57.54 o 
   4  14   2      190.13      204.28     18.41 o 
  -4  15   2      360.58      392.42     18.88 o 
  -3  15   2      200.44      222.16     14.03 o 
  -2  15   2      337.92      322.47     13.62 o 
  -1  15   2       60.72       58.96     10.55 o 
   0  15   2      512.08      490.05     16.73 o 
   1  15   2      196.56      190.93     25.02 o 
   2  15   2      411.38      414.82     18.50 o 
   3  15   2      323.78      313.07     27.76 o 
  -2  16   2     1569.00     1623.75     39.21 o 
  -1  16   2      508.03      513.39     17.77 o 
   0  16   2      163.65      162.18     18.25 o 
   1  16   2       78.43       86.89     11.35 o 
   2  16   2      132.98      152.06     18.97 o 
  -7   0   3      407.34      389.19     27.31 o 
  -5   0   3     5973.94     6114.36    217.26 o 
  -3   0   3     5296.50     5040.13    121.01 o 
  -1   0   3     6530.01     6530.79    153.22 o 
   1   0   3     8002.42     8370.47    284.92 o 
   3   0   3     4491.32     4712.74    164.48 o 
   5   0   3     2148.38     2185.03     83.50 o 
   7   0   3     1742.82     1740.88     72.81 o 
  -8   1   3       40.73       30.37      9.22 o 
  -7   1   3       10.96        8.45     12.42 o 
  -6   1   3     1710.35     1626.54     48.50 o 
  -5   1   3      140.77      156.08     10.97 o 
  -4   1   3     1530.41     1707.40     47.27 o 
  -3   1   3      775.78      722.01     17.46 o 
  -2   1   3     9504.12     9622.71    186.13 o 
  -1   1   3      286.26      286.51      7.04 o 
   0   1   3     2339.62     2529.20     50.35 o 
   1   1   3     5473.49     5610.82    422.71 o 
   2   1   3    19327.29    18973.88   1218.30 o 
   3   1   3      253.15      274.73     10.62 o 
   4   1   3     3429.22     3685.61     98.00 o 
   5   1   3      101.30       86.52      9.10 o 
   6   1   3      257.97      260.70     15.14 o 
   7   1   3      521.91      513.26     28.26 o 
   8   1   3       21.93       18.63      9.71 o 
  -8   2   3      552.84      527.60     22.16 o 
  -7   2   3     1713.29     1672.51     50.40 o 
  -6   2   3       79.24       98.89     19.92 o 
  -5   2   3      945.69     1001.63     31.68 o 
  -4   2   3     8055.50     8126.92    136.67 o 
  -3   2   3     2606.05     2880.95     50.02 o 
  -2   2   3     3356.13     3389.03     57.64 o 
  -1   2   3     5952.25     6318.24    105.30 o 
   0   2   3       18.98       42.79      2.57 o 
   1   2   3     1099.06      953.39    125.70 o 
   2   2   3    10486.74    11616.88    324.60 o 
   3   2   3     4169.88     4370.83    202.65 o 
   4   2   3    11098.76    12078.62    292.59 o 
   5   2   3     2581.94     2704.95     71.49 o 
   6   2   3     1734.31     1697.02     48.95 o 
   7   2   3       70.23       63.68     10.53 o 
   8   2   3      147.06      187.80     14.19 o 
  -8   3   3      268.07      265.77     15.51 o 
  -7   3   3     1250.60     1258.28     40.29 o 
  -6   3   3     1695.65     1643.33     69.40 o 
  -5   3   3     1661.11     1670.24     38.14 o 
  -4   3   3      579.61      596.99     13.24 o 
  -3   3   3     1099.05     1027.83     19.75 o 
  -2   3   3    13997.17    14353.77    237.43 o 
  -1   3   3     1831.60     1809.39     31.56 o 
   0   3   3       15.33       13.55      2.88 o 
   1   3   3     1416.80     1346.75     27.54 o 
   2   3   3       67.27       91.01      5.32 o 
   3   3   3     2894.43     3016.53     93.18 o 
   4   3   3       49.61       29.01      5.58 o 
   5   3   3       23.57       18.31      6.18 o 
   6   3   3       12.17       10.22      6.73 o 
   7   3   3      171.45      175.38     13.91 o 
   8   3   3        8.89       10.99      9.70 o 
  -8   4   3     1283.21     1293.67     41.37 o 
  -7   4   3      371.11      351.64     17.31 o 
  -6   4   3       94.11       74.92     10.94 o 
  -5   4   3       77.27       67.95      8.39 o 
  -4   4   3     2902.11     2943.91     52.25 o 
  -3   4   3       25.22       26.99      3.93 o 
  -2   4   3      138.40      135.88      7.82 o 
  -1   4   3     6432.24     6982.12    103.43 o 
   0   4   3    10701.41    10680.82    314.55 o 
   1   4   3      145.95      154.76      4.26 o 
   2   4   3       33.89       33.97      4.90 o 
   3   4   3     2730.60     2909.70     73.70 o 
   4   4   3    17230.33    18225.45    438.56 o 
   5   4   3      931.91      977.34     30.25 o 
   6   4   3     2502.61     2640.31     71.69 o 
   7   4   3      379.69      363.32     17.71 o 
   8   4   3      317.65      336.82     18.58 o 
  -8   5   3      190.60      164.61     12.58 o 
  -7   5   3     3175.84     3147.82     85.65 o 
  -6   5   3       41.51       40.01      6.66 o 
  -5   5   3      292.55      293.42     14.26 o 
  -4   5   3        6.54       19.97      3.64 o 
  -3   5   3     4917.94     4637.45     79.35 o 
  -2   5   3      287.36      238.71      6.54 o 
  -1   5   3     8053.79     8165.26    134.22 o 
   0   5   3      832.35      897.42     14.82 o 
   1   5   3      120.28      127.02      4.53 o 
   2   5   3        1.84       -1.73      1.73 o 
   3   5   3     3002.20     3137.61     79.17 o 
   4   5   3       31.89       40.21      9.07 o 
   5   5   3     1154.97     1178.79     35.10 o 
   6   5   3       71.00       57.33     15.92 o 
   7   5   3      642.75      657.17     25.19 o 
   8   5   3        8.28       -5.49      9.81 o 
  -8   6   3      950.88      945.27     48.19 o 
  -7   6   3     1210.38     1215.25     39.14 o 
  -6   6   3       64.75       76.94     10.88 o 
  -5   6   3     1221.90     1279.15     30.67 o 
  -4   6   3     3627.65     3774.47     66.12 o 
  -3   6   3     1431.22     1496.85     28.88 o 
  -2   6   3       75.94       82.40      3.54 o 
  -1   6   3     8290.63     8331.13    197.94 o 
   0   6   3     5060.08     5013.91     83.63 o 
   1   6   3     3061.23     3298.70     50.33 o 
   2   6   3       15.59       16.40      3.49 o 
   3   6   3      843.13      761.44     15.77 o 
   4   6   3     6486.54     6481.48    169.66 o 
   5   6   3     1356.94     1315.15     38.47 o 
   6   6   3      723.34      721.49     25.37 o 
   7   6   3        4.71        1.00      8.90 o 
   8   6   3      499.46      540.96     23.92 o 
  -8   7   3      469.62      442.47     30.84 o 
  -7   7   3      134.72      131.24     22.61 o 
  -6   7   3     1353.58     1352.92     54.90 o 
  -5   7   3      634.93      629.02     22.94 o 
  -4   7   3       13.78        8.98      3.47 o 
  -3   7   3      366.39      321.64      9.53 o 
  -2   7   3     4640.33     4427.20     99.99 o 
  -1   7   3        6.22        4.72      2.24 o 
   0   7   3     1361.00     1319.44     24.25 o 
   1   7   3     7243.88     8039.87    119.67 o 
   2   7   3      813.99      818.52     16.34 o 
   3   7   3     4769.32     5112.64     82.49 o 
   4   7   3       24.24       19.78      5.79 o 
   5   7   3       57.80       83.33     12.37 o 
   6   7   3      421.12      441.77     18.28 o 
   7   7   3      566.65      565.43     22.85 o 
   8   7   3        5.75        2.00     10.56 o 
  -7   8   3      545.56      573.15     38.17 o 
  -6   8   3       25.24       12.44      8.82 o 
  -5   8   3      638.71      628.66     29.89 o 
  -4   8   3     2605.40     2495.95     52.90 o 
  -3   8   3     1813.18     1806.27     37.76 o 
  -2   8   3      239.49      252.33      7.38 o 
  -1   8   3      270.43      236.39     12.03 o 
   0   8   3      792.44      692.77     18.98 o 
   1   8   3     1873.57     1891.03     38.92 o 
   2   8   3        0.15        2.12      2.44 o 
   3   8   3     2689.82     2775.55     49.00 o 
   4   8   3        7.72        5.59      5.26 o 
   5   8   3     4306.28     4246.35    108.18 o 
   7   8   3       56.73       79.75     16.40 o 
  -7   9   3       48.98       36.75     11.24 o 
  -6   9   3      314.08      320.28     17.42 o 
  -5   9   3      267.88      292.88     15.63 o 
  -4   9   3      273.21      245.83     11.89 o 
  -3   9   3      521.00      541.08     14.86 o 
  -2   9   3     1020.41     1011.68     20.34 o 
  -1   9   3        5.07        4.36      2.85 o 
   0   9   3        2.28        0.77      2.63 o 
   1   9   3     1460.09     1528.53     28.96 o 
   2   9   3     6359.65     6577.57    110.39 o 
   3   9   3      918.25      867.26     21.31 o 
   4   9   3      618.66      629.21     21.31 o 
   6   9   3     1808.54     1713.96     69.85 o 
  -7  10   3       58.70       47.50     13.31 o 
  -6  10   3       18.99        9.38      9.75 o 
  -5  10   3     3476.87     3436.71     72.31 o 
  -4  10   3      672.92      676.78     30.85 o 
  -3  10   3     2615.15     2495.09     51.81 o 
  -2  10   3       82.46       86.49      7.94 o 
  -1  10   3      526.10      482.04     17.49 o 
   0  10   3       14.90       25.39      8.49 o 
   1  10   3     3958.17     3788.07     74.94 o 
   2  10   3     1100.59     1088.36     25.32 o 
   3  10   3      733.84      691.51     18.29 o 
   4  10   3      716.04      639.77     51.98 o 
   5  10   3     1682.74     1641.82     65.65 o 
   6  10   3       74.90       65.20     14.78 o 
  -6  11   3      758.38      686.15     37.50 o 
  -5  11   3      520.86      482.99     20.71 o 
  -4  11   3       23.83       24.79      6.89 o 
  -3  11   3       11.04        4.49      4.75 o 
  -2  11   3      722.99      663.79     27.26 o 
  -1  11   3      240.30      261.25     12.60 o 
   0  11   3        0.47       -0.53      5.13 o 
   1  11   3     2747.07     2818.65     71.57 o 
   2  11   3     2152.75     2179.82     46.03 o 
   3  11   3      284.08      266.84     10.30 o 
   4  11   3      152.96      157.99     11.00 o 
   5  11   3      221.90      252.52     19.53 o 
   6  11   3      758.07      786.10     39.68 o 
  -6  12   3        2.71        6.04     14.50 o 
  -5  12   3      381.31      348.27     16.30 o 
  -4  12   3     1923.07     1789.96     49.80 o 
  -3  12   3      481.44      441.37     17.95 o 
  -2  12   3      117.14       97.41      8.53 o 
  -1  12   3      913.08      902.93     36.74 o 
   0  12   3     1116.96     1116.19     33.56 o 
   1  12   3     1109.53     1058.67     32.15 o 
   2  12   3       14.87       24.47     20.12 o 
   3  12   3      270.85      289.29     17.24 o 
   4  12   3      822.04      813.34     27.27 o 
   5  12   3     1077.33     1100.91     49.08 o 
   6  12   3        3.33        6.55     13.43 o 
  -5  13   3      319.79      314.61     16.40 o 
  -4  13   3       34.15       33.42     10.77 o 
  -3  13   3      865.95      853.32     28.39 o 
  -2  13   3      202.54      199.06      9.77 o 
  -1  13   3     1035.73     1028.62     32.39 o 
   0  13   3       20.66       17.94      7.08 o 
   1  13   3      213.27      209.85     12.14 o 
   2  13   3        1.98       -0.89      6.77 o 
   3  13   3      481.10      474.54     19.17 o 
   4  13   3      225.23      205.16     12.76 o 
   5  13   3      245.65      225.21     20.09 o 
  -4  14   3      131.20      134.77     12.32 o 
  -3  14   3       11.86        3.87      7.68 o 
  -2  14   3      539.12      555.69     17.67 o 
  -1  14   3        2.09       11.09      7.73 o 
   0  14   3     3472.92     3463.82     88.76 o 
   1  14   3        0.05       -4.62      7.36 o 
   2  14   3      223.80      220.44     13.10 o 
   3  14   3      102.93       99.22     34.64 o 
   4  14   3     1403.06     1397.37     41.93 o 
  -3  15   3     1156.87     1113.93     36.10 o 
  -2  15   3      556.64      550.18     18.15 o 
  -1  15   3      893.89      903.94     25.13 o 
   0  15   3       12.73       18.46      8.38 o 
   1  15   3      145.35      151.29     11.78 o 
   2  15   3       70.24       91.22     16.17 o 
   3  15   3      175.88      177.74     12.82 o 
  -2  16   3       59.91       76.44     21.02 o 
  -1  16   3      953.60      952.00     34.66 o 
   0  16   3      642.25      676.04     26.19 o 
   1  16   3       98.07      127.29     33.16 o 
   2  16   3       29.73       17.92     27.20 o 
  -6   0   4       10.93       11.14     10.19 o 
  -4   0   4     5015.92     4954.91    176.69 o 
  -2   0   4     5373.42     5364.18    127.34 o 
   0   0   4     1303.64     1310.88     37.47 o 
   2   0   4    20950.81    20117.59    680.77 o 
   4   0   4      742.33      740.54     33.30 o 
   6   0   4      175.60      188.77     16.96 o 
   8   0   4     1610.12     1728.79     75.95 o 
  -8   1   4       56.52       53.66     11.09 o 
  -7   1   4       40.15       35.86     10.33 o 
  -6   1   4      198.75      185.21     12.36 o 
  -5   1   4     4299.59     4182.63    107.98 o 
  -4   1   4     4131.78     4292.54     87.06 o 
  -3   1   4     1359.72     1347.70     29.58 o 
  -2   1   4     2991.95     3194.97     63.63 o 
  -1   1   4     8212.43     7697.20    375.00 o 
   0   1   4     2140.45     2478.97     70.59 o 
   1   1   4      206.53      215.69      8.30 o 
   2   1   4     5838.09     5813.20    372.87 o 
   3   1   4    11225.97    11675.89    282.08 o 
   4   1   4      225.10      203.79     10.19 o 
   5   1   4      390.56      415.76     28.54 o 
   6   1   4      236.53      244.33     13.49 o 
   7   1   4     2704.62     2759.23     76.52 o 
   8   1   4      307.64      333.98     18.80 o 
  -8   2   4      332.29      326.81     17.94 o 
  -7   2   4       37.46       26.37      9.54 o 
  -6   2   4     1739.03     1774.98     52.29 o 
  -5   2   4      825.03      795.12     27.07 o 
  -4   2   4       63.86       88.48      4.98 o 
  -3   2   4     9704.36     9878.36    164.69 o 
  -2   2   4      609.57      521.02     11.76 o 
  -1   2   4     1286.59     1304.78     23.43 o 
   0   2   4    11725.79    11547.85    264.48 o 
   1   2   4     8350.85     8901.64    172.34 o 
   2   2   4     8705.54     8711.95    210.67 o 
   3   2   4     2693.95     2956.36     75.11 o 
   4   2   4     2520.10     2538.59     66.33 o 
   5   2   4       18.54       26.51      6.77 o 
   6   2   4     3726.50     3915.03    102.34 o 
   7   2   4        1.61        8.19      7.73 o 
   8   2   4       97.32       94.11     30.84 o 
  -8   3   4      352.68      339.72     18.49 o 
  -7   3   4      153.88      143.89     18.02 o 
  -6   3   4     1491.93     1470.02     44.99 o 
  -5   3   4      167.31      153.47      9.24 o 
  -4   3   4     4433.00     4536.26     91.95 o 
  -3   3   4        7.56        2.52      2.37 o 
  -2   3   4      514.37      433.65      9.67 o 
  -1   3   4    15213.66    15063.46    383.80 o 
   0   3   4     1541.71     1530.08     31.27 o 
   1   3   4      717.36      660.39     32.68 o 
   2   3   4     5351.34     5283.57    418.21 o 
   3   3   4     3405.96     3621.70     90.96 o 
   4   3   4     2875.32     3063.24     78.95 o 
   5   3   4        4.45        5.09      5.62 o 
   6   3   4     1439.23     1449.77     43.29 o 
   7   3   4       74.10       90.00     16.26 o 
   8   3   4     2469.88     2402.12     69.71 o 
  -8   4   4        3.77       -0.08      8.98 o 
  -7   4   4     1598.70     1660.79     50.11 o 
  -6   4   4     1028.93     1033.72     34.51 o 
  -5   4   4       68.26       70.11      7.30 o 
  -4   4   4     1962.75     2060.04     37.87 o 
  -3   4   4     5356.25     5242.13     89.29 o 
  -2   4   4       10.64        7.82      2.28 o 
  -1   4   4     2215.33     2433.75     44.17 o 
   0   4   4      343.05      394.69      8.80 o 
   1   4   4      804.50      678.45     13.70 o 
   2   4   4        1.77       -0.04      3.07 o 
   3   4   4      305.23      291.92     11.46 o 
   4   4   4     2575.86     2778.79     72.16 o 
   5   4   4     5380.68     5614.66    140.94 o 
   6   4   4      966.45     1029.01     33.06 o 
   7   4   4     2046.18     2118.55     60.98 o 
   8   4   4      375.34      327.62     21.52 o 
  -8   5   4      482.90      456.74     21.88 o 
  -7   5   4       39.00       18.94      9.09 o 
  -6   5   4     1550.92     1543.36     45.77 o 
  -5   5   4       58.12       46.82      6.77 o 
  -4   5   4     1444.14     1397.66     27.16 o 
  -3   5   4        0.36        1.93      2.50 o 
  -2   5   4     2568.84     2450.17     53.38 o 
  -1   5   4       46.37       85.22      2.97 o 
   0   5   4     4318.68     4088.90    105.55 o 
   1   5   4       80.65      118.03      7.88 o 
   2   5   4      395.11      402.09     11.09 o 
   3   5   4       12.00       13.10      4.56 o 
   4   5   4     3924.64     3906.24     98.97 o 
   5   5   4      163.53      161.46     10.19 o 
   6   5   4      230.22      233.10     13.22 o 
   7   5   4       31.82       22.30      8.50 o 
   8   5   4      600.81      623.31     26.26 o 
  -8   6   4      119.07      124.02     25.02 o 
  -7   6   4      991.46      978.57     50.93 o 
  -6   6   4      786.04      832.60     23.24 o 
  -5   6   4        0.51        0.97     10.33 o 
  -4   6   4      164.00      136.14      5.92 o 
  -3   6   4     2657.47     2674.63     47.63 o 
  -2   6   4        5.41        7.14      2.56 o 
  -1   6   4       44.91       44.06      2.17 o 
   0   6   4      490.83      469.27     11.44 o 
   1   6   4     4045.51     4066.13     61.79 o 
   2   6   4       51.16       65.30      4.61 o 
   3   6   4      622.53      596.91     32.07 o 
   4   6   4      797.60      841.40     26.00 o 
   5   6   4     1616.88     1576.42     44.86 o 
   6   6   4     1313.99     1308.42     39.87 o 
   7   6   4      320.97      306.74     16.22 o 
   8   6   4      503.40      488.26     22.58 o 
  -8   7   4      322.10      337.25     30.61 o 
  -7   7   4        0.41       14.72     15.73 o 
  -6   7   4      344.20      382.31     18.50 o 
  -5   7   4     1812.31     1764.77     70.35 o 
  -4   7   4     1171.78     1186.08     27.94 o 
  -3   7   4        1.62       -2.43      3.38 o 
  -2   7   4     1863.92     1985.44     40.29 o 
  -1   7   4     4877.26     4818.78     81.10 o 
   0   7   4     3072.41     3388.10     47.32 o 
   1   7   4      185.23      176.80      5.63 o 
   2   7   4     1701.22     1633.52     26.88 o 
   3   7   4     1390.51     1393.15     37.97 o 
   5   7   4      256.02      239.40     12.34 o 
   6   7   4      104.25      112.14      9.86 o 
   7   7   4      323.92      311.86     16.56 o 
  -7   8   4        1.99        1.69     10.07 o 
  -6   8   4      245.47      249.72     15.26 o 
  -5   8   4       89.08       89.08     11.05 o 
  -4   8   4     1616.46     1451.80     33.36 o 
  -3   8   4       44.51       29.44      5.34 o 
  -2   8   4      983.73      912.67     34.86 o 
  -1   8   4      507.79      514.49     21.55 o 
   0   8   4     1751.84     1662.62     30.31 o 
   1   8   4     4112.38     4277.29     83.10 o 
   2   8   4     4766.13     4836.98     82.31 o 
   3   8   4      698.87      696.11     15.62 o 
   4   8   4      151.67      134.38      7.39 o 
   5   8   4       76.74       80.87     13.60 o 
   6   8   4      772.22      750.41     26.44 o 
   7   8   4       74.56       79.15     27.76 o 
  -7   9   4       41.60       22.60     11.91 o 
  -6   9   4      145.48      124.54     14.07 o 
  -5   9   4     4291.33     4427.00    163.09 o 
  -4   9   4       81.92       73.65     10.84 o 
  -3   9   4      444.45      410.45     13.07 o 
  -2   9   4      279.91      300.09     10.52 o 
  -1   9   4      204.23      161.97     16.49 o 
   0   9   4      170.79      189.31      7.86 o 
   1   9   4       71.02       71.30      4.99 o 
   2   9   4        8.23       -0.87      3.05 o 
   3   9   4     3563.18     3620.99     68.07 o 
   4   9   4       42.41       44.15     19.31 o 
   5   9   4      624.07      676.18     34.31 o 
  -7  10   4      291.27      288.00     23.65 o 
  -6  10   4        7.89        1.39      9.14 o 
  -5  10   4      907.96      908.33     31.29 o 
  -4  10   4     3299.65     3240.40    100.93 o 
  -3  10   4     3566.07     3396.01     84.78 o 
  -2  10   4     2902.36     2802.51     58.63 o 
  -1  10   4     2413.53     2370.22     50.23 o 
   0  10   4        5.57       13.89      5.48 o 
   1  10   4        9.48       16.85      8.95 o 
   2  10   4     2034.97     2031.19     53.66 o 
   3  10   4      268.89      275.45     14.38 o 
   4  10   4      325.20      312.68     20.71 o 
   5  10   4      418.58      456.24     27.03 o 
   6  10   4      289.63      294.38     22.72 o 
  -6  11   4      158.71      141.82     17.63 o 
  -5  11   4      484.28      498.10     29.49 o 
  -4  11   4     2888.90     2526.41     78.86 o 
  -3  11   4      162.55      148.85     11.50 o 
  -2  11   4      800.37      739.61     24.54 o 
  -1  11   4     1939.95     1969.91     52.87 o 
   0  11   4      221.66      198.78     11.04 o 
   1  11   4       12.09        7.89      6.39 o 
   2  11   4     2711.65     2787.51     71.39 o 
   3  11   4     2560.41     2558.57     74.16 o 
   4  11   4      732.60      744.69     25.50 o 
   5  11   4      647.14      641.09     34.08 o 
   6  11   4      136.09      175.57     22.11 o 
  -6  12   4      817.08      798.41     42.20 o 
  -5  12   4       82.45       79.14     17.07 o 
  -4  12   4        4.45        0.51      6.68 o 
  -3  12   4     2367.26     2359.58     62.68 o 
  -2  12   4      231.46      238.51     12.74 o 
  -1  12   4      400.82      427.38     17.69 o 
   0  12   4      305.84      296.26     14.30 o 
   1  12   4     1583.96     1576.82     54.93 o 
   2  12   4       95.03       60.05     12.65 o 
   3  12   4      352.49      327.41     15.66 o 
   4  12   4      627.09      623.79     23.27 o 
   5  12   4      268.15      261.25     20.82 o 
   6  12   4     1298.14     1366.97     61.00 o 
  -5  13   4       14.38       17.07     12.93 o 
  -4  13   4      627.27      626.63     23.54 o 
  -3  13   4      299.93      282.84     14.72 o 
  -2  13   4     1497.51     1425.94     49.19 o 
  -1  13   4      932.50      964.47     31.28 o 
   0  13   4     3227.32     3181.33     81.88 o 
   1  13   4       41.43       35.45      8.33 o 
   2  13   4       64.31       78.12     21.88 o 
   3  13   4      143.00      142.60     11.06 o 
   4  13   4     1125.62     1165.36     36.67 o 
   5  13   4      196.83      210.49     20.60 o 
  -4  14   4       29.80       35.49     11.47 o 
  -3  14   4      113.04      123.21     13.24 o 
  -2  14   4      152.34      160.78     11.76 o 
  -1  14   4       31.41       26.37      8.89 o 
   0  14   4       30.61       47.11     11.11 o 
   1  14   4      371.19      390.96     17.83 o 
   2  14   4        0.25        3.50      7.74 o 
   3  14   4       18.15       14.77      9.23 o 
   4  14   4       71.76       63.24     11.12 o 
  -3  15   4      118.19      134.31     16.17 o 
  -2  15   4     1067.29     1004.54     27.30 o 
  -1  15   4      249.90      252.18     15.01 o 
   0  15   4     2543.05     2688.88     72.29 o 
   1  15   4        0.48       -1.88      8.19 o 
   2  15   4        2.63       -0.81      8.54 o 
   3  15   4      304.96      290.88     16.20 o 
  -2  16   4      568.46      623.70     20.44 o 
  -1  16   4        1.17       -2.41      7.38 o 
   0  16   4        4.02        5.77      9.41 o 
   1  16   4     1266.54     1368.23     65.28 o 
   2  16   4        4.38        2.28      9.57 o 
  -7   0   5      275.25      285.26     23.67 o 
  -5   0   5     1417.36     1308.94     56.58 o 
  -3   0   5     2797.34     2973.68    119.12 o 
  -1   0   5     4671.41     4759.78    211.94 o 
   1   0   5      709.46      807.76     32.80 o 
   3   0   5    10280.61    10369.86    355.83 o 
   5   0   5      443.50      484.39     26.47 o 
   7   0   5     2176.15     2216.48     90.39 o 
  -8   1   5     1516.73     1542.01     50.81 o 
  -7   1   5       99.45      108.63     13.39 o 
  -6   1   5      302.73      304.23     15.91 o 
  -5   1   5       21.51       24.12      7.52 o 
  -4   1   5     2577.26     2492.51     52.82 o 
  -3   1   5     2017.09     1975.54     41.58 o 
  -2   1   5     2466.57     2347.82     41.01 o 
  -1   1   5      152.23      123.14      3.83 o 
   0   1   5      372.47      306.58      6.96 o 
   1   1   5     1848.16     2221.97    119.91 o 
   2   1   5     5447.61     5873.03    205.59 o 
   3   1   5      440.96      461.92     15.85 o 
   4   1   5      840.74      814.93     25.52 o 
   5   1   5      649.47      717.97     24.52 o 
   6   1   5      599.22      612.33     23.13 o 
   7   1   5        7.89        4.96      8.34 o 
   8   1   5     2320.43     2508.29     72.78 o 
  -8   2   5      930.83      901.73     49.36 o 
  -7   2   5      552.49      514.74     22.91 o 
  -6   2   5        6.86        1.74      6.93 o 
  -5   2   5     1614.22     1556.21     36.18 o 
  -4   2   5       62.21       55.48      5.87 o 
  -3   2   5        5.74        6.06      3.12 o 
  -2   2   5     1959.59     1953.91     40.83 o 
  -1   2   5     3343.28     3213.13     54.82 o 
   0   2   5        4.25        3.29      1.51 o 
   1   2   5        1.48        0.28      2.19 o 
   2   2   5    11740.70    11339.28    303.87 o 
   3   2   5     2421.60     2394.67     68.98 o 
   4   2   5     3718.30     3943.04    100.18 o 
   5   2   5      380.19      395.91     16.62 o 
   6   2   5      201.31      208.00     12.84 o 
   7   2   5     1139.75     1189.31     39.04 o 
   8   2   5      123.82      104.67     14.48 o 
  -8   3   5       55.07       44.51     12.20 o 
  -7   3   5      165.70      158.71     13.22 o 
  -6   3   5       30.92       20.96      9.01 o 
  -5   3   5      551.69      493.74     15.63 o 
  -4   3   5       30.33       47.94      4.33 o 
  -3   3   5     3369.13     3091.86     54.12 o 
  -2   3   5      948.46     1170.76     22.20 o 
  -1   3   5       85.65       81.34      4.16 o 
   0   3   5     3676.75     3688.90     88.97 o 
   1   3   5     3467.31     3558.45     71.30 o 
   2   3   5     4801.59     2830.49    102.42 o 
   3   3   5      347.99      340.66     12.99 o 
   4   3   5      427.32      435.77     16.71 o 
   5   3   5     2674.88     2829.48     75.27 o 
   6   3   5      123.44      159.23     11.38 o 
   7   3   5       22.68       22.23      9.26 o 
   8   3   5      395.13      376.38     20.48 o 
  -8   4   5      101.19       72.59     22.47 o 
  -7   4   5      229.60      252.56     16.10 o 
  -6   4   5     7365.08     7153.89    144.83 o 
  -5   4   5      325.71      343.93     12.73 o 
  -4   4   5     1868.11     1777.55     33.42 o 
  -3   4   5      367.58      353.17     18.70 o 
  -2   4   5     5664.73     5636.74     95.56 o 
  -1   4   5      376.48      401.11      9.35 o 
   0   4   5     3175.76     3201.50    106.20 o 
   1   4   5      145.20      166.36      6.28 o 
   2   4   5      348.57      320.35      9.65 o 
   3   4   5      568.93      683.75     21.52 o 
   4   4   5      367.01      381.61     15.00 o 
   5   4   5       13.47       11.03      7.05 o 
   6   4   5      942.60      961.42     31.96 o 
   7   4   5      187.15      191.93     13.47 o 
   8   4   5       42.14       77.15     13.47 o 
  -8   5   5       29.46       11.17     10.14 o 
  -7   5   5     1095.52     1120.51     37.12 o 
  -6   5   5      419.60      437.26     15.83 o 
  -5   5   5      384.98      391.09     13.75 o 
  -4   5   5      224.80      206.31      7.17 o 
  -3   5   5     1386.43     1353.96     26.05 o 
  -2   5   5     1284.11     1438.55     29.16 o 
  -1   5   5     4580.61     4469.29     87.94 o 
   0   5   5     5598.55     6544.95    129.87 o 
   1   5   5    14001.40    14445.28    249.48 o 
   2   5   5      869.50      929.57     26.06 o 
   3   5   5     1541.09     1684.17     48.16 o 
   4   5   5      121.20      116.84     12.28 o 
   5   5   5     1994.80     2054.50     56.87 o 
   6   5   5        7.55       13.42      7.31 o 
   7   5   5        0.12        0.92      8.47 o 
   8   5   5       62.23       48.45     19.53 o 
  -8   6   5       57.38       42.37     19.48 o 
  -7   6   5     1524.62     1446.73     67.27 o 
  -6   6   5     2082.27     2240.10     62.98 o 
  -5   6   5     3365.51     3346.66     71.30 o 
  -4   6   5      308.89      305.95      9.16 o 
  -3   6   5      104.48       95.76      4.97 o 
  -2   6   5     3967.27     3811.26     81.42 o 
  -1   6   5     2314.49     2335.77     52.25 o 
   0   6   5     1396.25     1364.09     29.98 o 
   1   6   5      378.78      363.67      9.19 o 
   2   6   5     1310.15     1274.86     28.52 o 
   3   6   5      103.47      112.84      6.37 o 
   4   6   5      197.01      195.79     14.80 o 
   5   6   5      774.41      783.52     26.28 o 
   6   6   5     1260.10     1263.96     39.36 o 
   7   6   5      253.52      251.77     15.15 o 
   8   6   5      220.16      214.60     15.74 o 
  -7   7   5      550.96      583.59     25.16 o 
  -6   7   5      730.29      761.49     28.23 o 
  -5   7   5       67.58       37.06      8.73 o 
  -4   7   5       44.74       44.34      5.75 o 
  -3   7   5     3557.22     3538.26     71.86 o 
  -2   7   5       68.55       70.01      5.63 o 
  -1   7   5      427.73      377.81     13.98 o 
   0   7   5     8142.17     8455.22    162.47 o 
   1   7   5      825.44      804.17     39.06 o 
   2   7   5     1815.14     1784.37     37.97 o 
   3   7   5      329.66      338.86     13.17 o 
   4   7   5      617.53      676.97     22.60 o 
   5   7   5      551.20      579.99     21.43 o 
   6   7   5      368.37      391.89     17.77 o 
   7   7   5       88.55       84.54     29.27 o 
  -7   8   5       57.28       38.60     12.00 o 
  -6   8   5      291.68      320.32     17.27 o 
  -5   8   5     1411.23     1346.89     77.82 o 
  -4   8   5      154.56      151.28      8.04 o 
  -3   8   5      793.95      795.59     20.55 o 
  -2   8   5     1135.12     1108.89     31.61 o 
  -1   8   5     2229.52     2154.70     45.70 o 
   0   8   5       22.15       15.40      4.05 o 
   1   8   5     1221.57      797.59     24.48 o 
   2   8   5     5109.55     5129.21    101.73 o 
   3   8   5     2137.17     2132.08     83.13 o 
   4   8   5      967.85      922.84     28.54 o 
   5   8   5       44.57       45.05     18.27 o 
   6   8   5       60.42       70.65     20.88 o 
   7   8   5      433.76      423.81     19.86 o 
  -7   9   5      202.17      216.27     16.35 o 
  -6   9   5      136.59      143.14     14.71 o 
  -5   9   5       99.49       82.26     11.53 o 
  -4   9   5     4663.48     4433.49    108.20 o 
  -3   9   5     1533.54     1428.06     37.39 o 
  -2   9   5     2039.40     2044.24     57.11 o 
  -1   9   5      843.57      851.08     21.55 o 
   0   9   5     1021.00      976.28     23.68 o 
   1   9   5        0.26        2.22      3.96 o 
   2   9   5      357.37      360.82     12.14 o 
   3   9   5       46.51       27.39      5.53 o 
   4   9   5      956.28      944.21     42.48 o 
   5   9   5      311.91      328.58     22.61 o 
  -6  10   5        0.47       -9.21      9.21 o 
  -5  10   5     1645.44     1723.87     99.59 o 
  -4  10   5        8.07        5.46      5.49 o 
  -3  10   5     1134.52     1071.30     27.11 o 
  -2  10   5      130.72      114.20      7.22 o 
  -1  10   5     2382.35     2416.82     51.61 o 
   0  10   5       12.70        7.76      4.48 o 
   1  10   5      666.28      666.27     22.50 o 
   2  10   5      934.60      911.44     28.45 o 
   3  10   5     2674.17     2669.27     76.25 o 
   4  10   5      637.19      621.11     32.46 o 
   5  10   5       38.10       45.95     13.66 o 
   6  10   5      147.23      152.12     17.63 o 
  -6  11   5       19.99        6.26     10.66 o 
  -5  11   5       31.19        9.70     11.84 o 
  -4  11   5     1652.54     1654.07     46.53 o 
  -3  11   5      239.67      264.25     13.41 o 
  -2  11   5      775.53      708.23     24.16 o 
  -1  11   5      134.24      108.92      9.00 o 
   0  11   5     1024.31     1032.68     31.72 o 
   1  11   5     1974.07     2091.29     56.04 o 
   2  11   5      240.68      231.09     12.38 o 
   3  11   5        8.39        9.76      6.97 o 
   4  11   5      499.69      510.75     28.99 o 
   5  11   5      693.92      677.69     36.55 o 
   6  11   5      166.56      158.78     18.69 o 
  -5  12   5     1164.59     1126.04     51.77 o 
  -4  12   5        7.90        3.76      7.38 o 
  -3  12   5        0.85        0.52      6.91 o 
  -2  12   5      832.61      825.74     27.44 o 
  -1  12   5     1650.15     1697.70     47.84 o 
   0  12   5       35.21       29.65      7.90 o 
   1  12   5       32.01       34.98     11.70 o 
   2  12   5     2466.80     2522.09    147.64 o 
   3  12   5       41.44       30.64     10.30 o 
   4  12   5     1102.79     1111.32     50.20 o 
   5  12   5      877.93      910.91     44.88 o 
  -5  13   5       44.28       40.41     15.67 o 
  -4  13   5       11.90       10.17      8.62 o 
  -3  13   5      532.06      542.55     27.56 o 
  -2  13   5       26.70       21.77      8.00 o 
  -1  13   5      270.55      264.83     14.01 o 
   0  13   5     1481.32     1481.16     43.53 o 
   1  13   5     2536.27     2667.33     70.54 o 
   2  13   5      213.17      200.88     12.86 o 
   3  13   5      366.12      366.02     17.53 o 
   4  13   5      178.71      174.05     18.52 o 
   5  13   5      371.08      387.96     27.48 o 
  -4  14   5      181.18      189.04     13.53 o 
  -3  14   5       29.79       36.00      9.74 o 
  -2  14   5     1264.93     1181.47     37.20 o 
  -1  14   5       55.55       58.66     10.57 o 
   0  14   5      426.91      434.35     19.47 o 
   1  14   5        0.31        1.28      7.73 o 
   2  14   5      263.08      280.00     15.62 o 
   3  14   5       10.15       11.78      9.27 o 
   4  14   5       69.88       45.78     16.29 o 
  -3  15   5      540.54      597.71     24.38 o 
  -2  15   5      132.83      155.09     12.60 o 
  -1  15   5      154.24      175.29     19.25 o 
   0  15   5     1055.31     1190.55     38.23 o 
   1  15   5     1802.40     1826.76     56.39 o 
   2  15   5      689.71      688.57     26.43 o 
   3  15   5      191.71      189.07     14.28 o 
  -1  16   5      374.77      412.14     29.02 o 
   0  16   5      108.44      111.08     23.79 o 
   1  16   5        0.73       -5.53     15.11 o 
  -8   0   6     1244.92     1264.56     62.18 o 
  -6   0   6      406.19      407.71     26.64 o 
  -4   0   6     8245.40     7896.55    188.69 o 
  -2   0   6        6.29        6.04      6.32 o 
   0   0   6     2082.18     1912.96     69.45 o 
   2   0   6        0.63        3.69      5.26 o 
   4   0   6     2739.92     2554.69     95.42 o 
   6   0   6      107.72      102.53     16.29 o 
   8   0   6     3611.14     3833.63    148.70 o 
  -8   1   6       99.08      107.23     15.99 o 
  -7   1   6     2612.32     2545.29     73.17 o 
  -6   1   6       62.34       46.90      9.58 o 
  -5   1   6      576.43      535.53     21.27 o 
  -4   1   6      906.75      761.43     28.28 o 
  -3   1   6     6989.20     7036.28    138.09 o 
  -2   1   6     3258.92     3213.74     55.40 o 
  -1   1   6     1690.92     1551.87     29.16 o 
   0   1   6     1247.82     1304.12     23.97 o 
   1   1   6      864.61      916.54     26.55 o 
   2   1   6      727.93      735.61     22.47 o 
   3   1   6     1927.33     1816.94     48.83 o 
   4   1   6        0.32        1.82      8.81 o 
   5   1   6        5.48        4.57      6.09 o 
   6   1   6       57.07       60.12      9.95 o 
   7   1   6      624.68      661.24     32.57 o 
   8   1   6       71.20       77.35     13.75 o 
  -8   2   6      399.24      434.33     22.98 o 
  -7   2   6      556.93      573.47     34.64 o 
  -6   2   6      435.04      441.03     19.90 o 
  -5   2   6      241.93      252.41     11.58 o 
  -4   2   6     2703.60     2679.83     56.67 o 
  -3   2   6     3394.56     3550.69     72.33 o 
  -2   2   6      347.68      368.82     12.02 o 
  -1   2   6      541.54      669.15     15.37 o 
   0   2   6    11987.14    11831.53    304.69 o 
   1   2   6       12.53       13.34      3.64 o 
   2   2   6     2990.01     3243.22     82.25 o 
   3   2   6     6658.23     6889.70    217.85 o 
   4   2   6      952.95      960.29     29.56 o 
   5   2   6     2820.66     2877.50     80.84 o 
   6   2   6      217.97      211.69     13.16 o 
   7   2   6       92.23       97.92     12.75 o 
   8   2   6      642.39      727.84     29.62 o 
  -8   3   6      805.31      778.29     31.95 o 
  -7   3   6     1057.68     1071.27     37.51 o 
  -6   3   6     2528.11     2477.69     55.68 o 
  -5   3   6      800.53      800.60     22.81 o 
  -4   3   6       39.97       46.24      6.19 o 
  -3   3   6       89.46       96.79      5.63 o 
  -2   3   6     4783.47     4690.47     93.61 o 
  -1   3   6      111.56      107.16      5.16 o 
   0   3   6      102.89      116.56     11.26 o 
   1   3   6     1128.71     1059.83     23.99 o 
   2   3   6     7589.71     8113.92    198.08 o 
   3   3   6      336.58      328.22     13.08 o 
   4   3   6      587.28      574.99     21.99 o 
   5   3   6     1635.52     1619.65     46.68 o 
   6   3   6     1497.12     1515.09     49.73 o 
   7   3   6     2187.11     2217.72     64.25 o 
   8   3   6      594.94      577.11     25.61 o 
  -8   4   6       40.83       20.01     10.26 o 
  -7   4   6      343.76      323.80     18.45 o 
  -6   4   6      228.30      220.17     11.28 o 
  -5   4   6     3326.02     3380.24     71.71 o 
  -4   4   6        1.38        2.01      4.25 o 
  -3   4   6     4011.04     4004.58     69.57 o 
  -2   4   6      964.17     1018.30     20.23 o 
  -1   4   6     1939.47     1694.33     36.24 o 
   0   4   6     2011.76     2157.92     57.27 o 
   1   4   6     2900.38     2798.02     57.38 o 
   2   4   6      524.61      546.66     20.73 o 
   3   4   6      664.42      669.29     27.70 o 
   4   4   6       22.16       10.22      5.74 o 
   5   4   6     1546.28     1473.40     43.19 o 
   6   4   6      108.70      106.23     13.68 o 
   7   4   6      615.51      660.26     26.08 o 
   8   4   6       96.34       74.14     18.36 o 
  -8   5   6      302.33      278.26     27.09 o 
  -7   5   6       38.25       39.18     11.32 o 
  -6   5   6     3457.12     3432.36     74.47 o 
  -5   5   6       58.94       69.24      7.92 o 
  -4   5   6        1.71        4.14      3.64 o 
  -3   5   6      328.05      332.69      9.26 o 
  -2   5   6     1527.55     1447.24     27.52 o 
  -1   5   6        1.04        3.91      2.78 o 
   0   5   6     1641.45     1690.26    150.44 o 
   1   5   6      847.35      861.76     20.60 o 
   2   5   6     3566.66     3701.84     75.20 o 
   3   5   6      320.91      342.40     22.13 o 
   4   5   6       63.19       78.57     13.21 o 
   5   5   6       54.55       47.74     13.10 o 
   6   5   6     4594.14     4555.80    118.25 o 
   7   5   6       18.79       10.92      9.00 o 
   8   5   6     1614.62     1562.19     50.06 o 
  -7   6   6       28.87       28.90     10.63 o 
  -6   6   6       69.06       58.70     17.60 o 
  -5   6   6     3152.79     3164.99     83.47 o 
  -4   6   6       17.49       20.04      4.34 o 
  -3   6   6     3641.70     3502.79    115.12 o 
  -2   6   6      199.89      191.24      6.66 o 
  -1   6   6     2193.03     2115.63     44.59 o 
   0   6   6     7265.50     7262.89    122.72 o 
   1   6   6     4388.06     4489.90     90.06 o 
   2   6   6      923.36      811.01     53.00 o 
   3   6   6      481.07      462.60     15.04 o 
   4   6   6      474.87      471.46     17.81 o 
   5   6   6     1370.07     1319.64     49.00 o 
   6   6   6      421.32      406.51     18.22 o 
   7   6   6      405.83      438.54     20.52 o 
  -7   7   6      596.15      613.49     26.30 o 
  -6   7   6      857.29      888.46     31.84 o 
  -5   7   6     1168.76     1200.39     37.81 o 
  -4   7   6       29.22       26.86      7.12 o 
  -3   7   6       20.51       20.06      5.07 o 
  -2   7   6     2978.14     2821.67    100.84 o 
  -1   7   6      533.01      529.80     14.92 o 
   0   7   6      282.04      294.91     10.14 o 
   1   7   6     3373.03     3518.04     61.78 o 
   2   7   6     3118.03     3119.11     64.53 o 
   3   7   6     2003.68     1961.91     43.01 o 
   4   7   6      321.37      309.58     11.60 o 
   5   7   6      834.99      862.09     28.77 o 
   6   7   6       89.31      110.70     33.27 o 
   7   7   6      421.72      416.16     19.94 o 
  -7   8   6       25.66       20.82     11.92 o 
  -6   8   6       21.44       15.08      9.81 o 
  -5   8   6       14.21       10.07      8.30 o 
  -4   8   6     3847.12     3732.52     93.22 o 
  -3   8   6       54.54       48.20      8.33 o 
  -2   8   6      402.44      390.90     14.45 o 
  -1   8   6      903.37      924.80     22.87 o 
   0   8   6     3985.41     4356.40    105.82 o 
   1   8   6     1344.04     1295.18     36.31 o 
   3   8   6     1135.83      615.18     31.17 o 
   4   8   6     2694.14     2846.61    164.01 o 
   5   8   6     1085.99     1124.00     28.91 o 
   6   8   6       24.22       21.17      9.93 o 
   7   8   6        1.00       -6.58     16.62 o 
  -7   9   6      536.08      579.79     74.85 o 
  -6   9   6       36.41       18.92     10.24 o 
  -5   9   6       31.88       27.17      9.13 o 
  -4   9   6       54.91       43.03     13.54 o 
  -3   9   6     5336.49     5183.41    104.22 o 
  -2   9   6      364.43      343.51     14.58 o 
  -1   9   6     4389.23     4447.31     89.65 o 
   0   9   6      451.70      416.85     13.38 o 
   1   9   6      286.18      268.19     10.43 o 
   2   9   6       84.37       82.76      7.05 o 
   3   9   6      811.24      780.51     26.00 o 
   5   9   6      213.95      141.82     15.95 o 
   6   9   6       75.09       53.67     15.11 o 
  -6  10   6        1.65       -1.90     11.56 o 
  -5  10   6        5.20        3.64      8.83 o 
  -4  10   6     3039.83     3043.50     64.90 o 
  -3  10   6      757.72      690.88     44.80 o 
  -2  10   6      354.07      331.87     23.35 o 
  -1  10   6     1474.65     1448.51     41.10 o 
   0  10   6      954.68      961.17     24.29 o 
   1  10   6     1160.50     1161.04     28.19 o 
   2  10   6      394.55      349.91     12.54 o 
   3  10   6     1255.31     1299.59     54.79 o 
   4  10   6     3290.90     3442.37    125.03 o 
   5  10   6      102.44      120.27     19.48 o 
   6  10   6       59.51       70.24     17.46 o 
  -6  11   6       21.53       18.15     12.03 o 
  -5  11   6      201.57      211.80     23.65 o 
  -4  11   6      403.44      418.77     17.97 o 
  -3  11   6      972.39      914.93     24.59 o 
  -2  11   6      862.17      864.57     28.27 o 
  -1  11   6     1146.09     1130.01     34.41 o 
   0  11   6        1.18       -6.01      6.01 o 
   1  11   6     1507.51     1545.40     60.84 o 
   2  11   6     1290.26     1340.78     39.59 o 
   3  11   6     1375.45     1351.53     57.03 o 
   4  11   6      149.99      128.44     15.78 o 
   5  11   6      383.87      425.23     28.43 o 
   6  11   6        2.95        9.07     14.16 o 
  -5  12   6       30.90       21.55     14.55 o 
  -4  12   6      939.97      948.70     31.26 o 
  -3  12   6      394.75      409.15     17.90 o 
  -2  12   6      112.88      127.44     12.30 o 
  -1  12   6      247.91      232.47     13.15 o 
   0  12   6     2392.72     2354.49     63.30 o 
   1  12   6      299.18      308.95     15.54 o 
   2  12   6      367.01      360.12     16.97 o 
   3  12   6     1323.64     1371.33     41.39 o 
   4  12   6      656.16      654.19     35.82 o 
   5  12   6     1308.74     1410.35     62.35 o 
  -4  13   6       80.12      100.35     17.83 o 
  -3  13   6       74.31       63.46     10.22 o 
  -2  13   6      258.76      236.10     13.87 o 
  -1  13   6        1.41        6.01      7.69 o 
   0  13   6      221.11      219.01     14.41 o 
   1  13   6      555.64      561.80     22.43 o 
   2  13   6     1056.64     1138.52     36.44 o 
   3  13   6      135.17      124.40     12.30 o 
   4  13   6       25.08       23.51     13.04 o 
  -4  14   6       20.10       24.18     14.72 o 
  -3  14   6       92.47      137.54     14.23 o 
  -2  14   6        7.16        1.57      8.68 o 
  -1  14   6     2427.87     2515.37     68.72 o 
   0  14   6       14.71       22.11      8.90 o 
   1  14   6     2057.89     2229.55     62.11 o 
   2  14   6        5.13        4.13      8.98 o 
   3  14   6        4.10        1.63      8.97 o 
  -2  15   6      376.97      373.55     18.84 o 
  -1  15   6      189.66      182.89     13.97 o 
   0  15   6       24.72       14.78     10.02 o 
   1  15   6      280.49      266.84     16.01 o 
   2  15   6      175.44      167.31     13.42 o 
  -7   0   7     3470.66     3370.39    132.08 o 
  -5   0   7     1065.14      973.87     45.95 o 
  -3   0   7     5496.48     5534.75    133.38 o 
  -1   0   7        3.55       39.20      8.90 o 
   1   0   7     5099.41     5586.04    133.69 o 
   3   0   7       68.62       64.08     10.80 o 
   5   0   7     1355.09     1451.93     60.61 o 
   7   0   7      883.09      870.67     45.39 o 
  -8   1   7     2167.52     2102.28     64.94 o 
  -7   1   7      146.25      149.00     14.37 o 
  -6   1   7        7.73       12.34      8.44 o 
  -5   1   7       31.23       19.52      5.40 o 
  -4   1   7      803.17      769.83     25.84 o 
  -3   1   7      180.32      195.50      7.53 o 
  -2   1   7     8779.28     8880.11    148.50 o 
  -1   1   7     1832.22     1820.45     46.29 o 
   0   1   7     8056.00     8020.29    134.13 o 
   1   1   7     1115.68     1238.31     23.33 o 
   2   1   7     2777.85     3030.62     78.06 o 
   3   1   7     1732.39     1654.93     45.75 o 
   4   1   7     2632.21     2596.41     69.06 o 
   5   1   7     1014.09      993.84     32.01 o 
   6   1   7       83.16       86.37     11.03 o 
   7   1   7       41.94       37.09     10.77 o 
   8   1   7      698.71      697.49     29.45 o 
  -8   2   7      226.14      245.77     17.83 o 
  -7   2   7      403.70      413.19     20.93 o 
  -6   2   7      132.48      133.80     11.65 o 
  -5   2   7        0.10       -1.41      5.08 o 
  -4   2   7      180.30      156.45      7.82 o 
  -3   2   7     1219.52     1119.54     50.48 o 
  -2   2   7      627.97      479.96     25.49 o 
  -1   2   7     1233.33     1310.71     24.34 o 
   0   2   7       24.73       46.04      4.79 o 
   1   2   7    10203.88    10491.50    204.18 o 
   2   2   7      899.29      976.43     29.06 o 
   3   2   7     1059.71     1106.51     50.93 o 
   4   2   7     1267.02     1232.47     36.60 o 
   5   2   7      922.00      951.23     31.00 o 
   6   2   7     1743.05     1773.13     52.51 o 
   7   2   7      171.70      193.93     14.07 o 
   8   2   7       10.71        3.87     10.54 o 
  -8   3   7        9.51       18.53     12.53 o 
  -7   3   7       56.32       71.66     17.46 o 
  -6   3   7     1637.83     1636.52     60.55 o 
  -5   3   7     2499.30     2654.47     58.15 o 
  -4   3   7     3809.20     3692.08     76.52 o 
  -3   3   7       16.80       18.14      6.11 o 
  -2   3   7      357.61      365.60     11.26 o 
  -1   3   7     7303.82     7558.93    148.47 o 
   0   3   7      237.48      158.22      6.83 o 
   1   3   7     1970.49     2148.05     45.36 o 
   2   3   7     1668.87     1803.73     39.10 o 
   3   3   7     2128.55     2125.89     57.21 o 
   4   3   7      733.30      752.37     25.14 o 
   5   3   7       85.21       84.96     10.01 o 
   6   3   7      690.22      691.92     26.00 o 
   7   3   7     1725.61     1788.53     65.51 o 
   8   3   7      672.92      702.82     29.26 o 
  -8   4   7       17.83       22.51     12.49 o 
  -7   4   7       15.37       13.49     20.29 o 
  -6   4   7      445.95      461.77     16.66 o 
  -5   4   7       26.53       19.03      5.80 o 
  -4   4   7      971.47      957.58     24.46 o 
  -3   4   7      222.24      219.69      8.96 o 
  -2   4   7     1616.15     1596.75     41.03 o 
  -1   4   7        9.74        8.12      3.50 o 
   0   4   7     2729.03     2476.40    143.63 o 
   1   4   7     1690.21     1797.88     38.93 o 
   2   4   7     3082.42     2959.15     61.40 o 
   3   4   7      396.25      406.52     15.83 o 
   4   4   7      150.82      186.49     10.82 o 
   5   4   7        5.50       12.95      7.03 o 
   6   4   7     1664.76     1684.66     50.14 o 
   7   4   7        3.85        8.38      9.22 o 
  -7   5   7      276.94      288.23     26.14 o 
  -6   5   7      126.10      134.14     11.05 o 
  -5   5   7     9998.75     9857.53    195.67 o 
  -4   5   7       24.38       21.98      5.56 o 
  -3   5   7     3496.00     3444.49     71.41 o 
  -2   5   7       81.65       95.73      5.92 o 
  -1   5   7     3131.26     3128.66     64.40 o 
   0   5   7      936.30     1020.28     24.12 o 
   1   5   7      268.56      305.79     10.21 o 
   2   5   7     1349.80     1502.84     33.87 o 
   3   5   7     1486.19     1367.67     53.87 o 
   4   5   7       98.36      106.22      8.54 o 
   5   5   7       23.35       14.64      9.49 o 
   6   5   7      279.35      273.30     15.17 o 
   7   5   7     2149.66     2155.48     63.12 o 
  -7   6   7       21.35       36.63     11.12 o 
  -6   6   7      535.26      575.90     24.09 o 
  -5   6   7        2.49        2.77      7.11 o 
  -4   6   7      559.59      535.33     20.37 o 
  -3   6   7      328.70      323.11      9.57 o 
  -2   6   7      977.89      936.10     19.70 o 
  -1   6   7      408.71      442.71     11.15 o 
   0   6   7     1380.45     1445.96     32.45 o 
   1   6   7     5714.23     5984.80    119.14 o 
   2   6   7     2299.20     2347.70     50.21 o 
   3   6   7     5657.78     5714.39    114.78 o 
   4   6   7      330.77      322.18     11.86 o 
   5   6   7        3.76        1.20      7.21 o 
   6   6   7     1708.21     1753.52     52.10 o 
   7   6   7       46.31       54.52     20.60 o 
  -7   7   7      619.30      623.36     27.12 o 
  -6   7   7      701.75      750.82     36.46 o 
  -5   7   7      215.71      188.02     12.83 o 
  -4   7   7      773.56      784.98     26.92 o 
  -3   7   7     1296.40     1246.79     29.61 o 
  -2   7   7      141.56      128.85      9.16 o 
  -1   7   7     3696.71     3784.06     76.83 o 
   0   7   7     3626.90     3845.69     77.97 o 
   1   7   7       83.84       57.99     19.50 o 
   2   7   7      376.09      364.33     12.01 o 
   3   7   7     4743.48     4857.77     98.96 o 
   4   7   7      214.14      205.47      9.67 o 
   5   7   7      992.99      951.75     31.59 o 
   6   7   7     1598.06     1575.10     53.45 o 
   7   7   7      378.42      363.94     19.16 o 
  -7   8   7      556.65      621.95     27.69 o 
  -6   8   7      330.74      354.45     18.83 o 
  -5   8   7       28.19       17.47      8.32 o 
  -4   8   7        7.15        4.88      5.36 o 
  -3   8   7      325.56      348.42     12.53 o 
  -2   8   7      499.32      477.57     14.94 o 
  -1   8   7      163.37      143.00      7.69 o 
   0   8   7       45.66       39.54      5.98 o 
   1   8   7     4081.99     3928.98    378.95 o 
   2   8   7      781.36      822.86     26.83 o 
   3   8   7      993.65      948.96     57.42 o 
   4   8   7       40.37       41.78     20.57 o 
   5   8   7     1336.27     1392.46     42.79 o 
   6   8   7      355.41      383.48     27.37 o 
   7   8   7      692.05      773.68     43.49 o 
  -6   9   7       44.56       34.00     11.77 o 
  -5   9   7       85.20       74.09     17.04 o 
  -4   9   7      360.94      352.59     13.20 o 
  -3   9   7        6.15        2.29      5.24 o 
  -2   9   7     2921.39     2822.87     60.23 o 
  -1   9   7      360.31      332.24     12.05 o 
   0   9   7     4295.89     4171.18    103.17 o 
   1   9   7      791.44      756.52     25.04 o 
   3   9   7     1636.64      922.21     43.09 o 
   4   9   7     2806.13     3004.15     80.00 o 
   5   9   7      823.98      854.55     30.33 o 
   6   9   7        4.86        5.49      9.65 o 
  -6  10   7       32.39       21.87     12.12 o 
  -5  10   7      143.25      142.67     13.80 o 
  -4  10   7        3.76        8.76      6.09 o 
  -3  10   7     1826.25     1808.97     41.69 o 
  -2  10   7      198.49      201.69      9.76 o 
  -1  10   7      977.01      992.14     31.14 o 
   0  10   7      202.96      220.69      9.98 o 
   1  10   7      114.22      102.06     10.19 o 
   2  10   7       29.34       23.51     12.23 o 
   3  10   7        8.71       14.05      7.11 o 
   4  10   7      339.15      351.41     24.63 o 
   5  10   7     1516.31     1586.25     68.00 o 
   6  10   7      182.19      178.14     20.20 o 
  -5  11   7        3.93       15.91     10.95 o 
  -4  11   7      781.58      750.29     22.10 o 
  -3  11   7      271.50      251.09     13.80 o 
  -2  11   7      272.61      297.34     12.46 o 
  -1  11   7     2772.49     2901.79     75.60 o 
   0  11   7     1020.87     1110.34     34.55 o 
   1  11   7     1489.36     1576.79     45.49 o 
   2  11   7      579.63      579.13     22.04 o 
   3  11   7      363.53      355.22     24.46 o 
   4  11   7     2193.18     2186.32     86.52 o 
   5  11   7      246.10      244.07     22.22 o 
  -5  12   7       50.03       43.88     16.06 o 
  -4  12   7      199.16      191.47     12.72 o 
  -3  12   7       62.21       63.35     10.14 o 
  -2  12   7      622.00      621.76     23.56 o 
  -1  12   7        8.98        8.62      7.75 o 
   0  12   7       71.79       81.23     16.45 o 
   1  12   7      615.89      698.90     25.68 o 
   2  12   7      542.31      573.68     22.70 o 
   3  12   7      125.57      129.17     15.95 o 
   4  12   7      113.29      144.84     21.38 o 
   5  12   7      848.59      919.58     47.29 o 
  -4  13   7      467.22      447.48     20.22 o 
  -3  13   7      254.46      239.48     14.59 o 
  -2  13   7      422.83      407.95     18.79 o 
  -1  13   7     1450.42     1569.27     46.75 o 
   0  13   7        7.28        3.36      9.91 o 
   1  13   7      150.10      146.76     11.98 o 
   2  13   7      178.03      187.78     16.34 o 
   3  13   7      312.41      317.61     23.73 o 
   4  13   7      761.33      790.75     42.20 o 
  -3  14   7       29.68       35.83     13.15 o 
  -2  14   7      419.54      396.76     19.29 o 
  -1  14   7        0.09       -9.74      9.74 o 
   0  14   7     1226.39     1283.39     40.86 o 
   1  14   7        0.30       -2.40     10.83 o 
   2  14   7     2115.92     2180.07     61.87 o 
   3  14   7        8.35       -3.69     14.10 o 
  -1  15   7      630.86      714.73     28.20 o 
   0  15   7      350.02      356.08     19.01 o 
   1  15   7       12.14       -8.64      9.73 o 
  -8   0   8      315.95      289.29     27.20 o 
  -6   0   8     4279.38     4282.70    161.57 o 
  -4   0   8     1969.39     1921.13     51.23 o 
  -2   0   8    10585.22    10980.94    258.70 o 
   0   0   8     7199.17     7322.33    140.67 o 
   2   0   8     1162.30     1121.51     46.68 o 
   4   0   8       26.16       26.75      9.18 o 
   6   0   8     2217.21     2096.27     85.52 o 
  -8   1   8      741.45      725.48     31.06 o 
  -7   1   8     2953.16     2865.34    106.14 o 
  -6   1   8      309.22      309.94     17.43 o 
  -5   1   8     1042.55     1025.63     33.89 o 
  -4   1   8        4.98        4.05      4.69 o 
  -3   1   8      810.11      791.65     16.87 o 
  -2   1   8        1.28        8.69      4.39 o 
  -1   1   8      514.66      450.07     11.31 o 
   0   1   8       15.86       11.83      2.79 o 
   1   1   8     4931.24     4761.99     81.39 o 
   2   1   8        5.40        3.68      3.28 o 
   3   1   8     1032.65     1146.65     45.42 o 
   4   1   8     1709.40     1765.03     50.08 o 
   5   1   8     4535.96     4662.26    120.17 o 
   6   1   8      912.82      938.81     32.59 o 
   7   1   8       50.49       46.58     10.85 o 
  -7   2   8      310.32      312.20     22.36 o 
  -6   2   8     1068.79     1092.54     71.33 o 
  -5   2   8       60.29       52.68      7.40 o 
  -4   2   8     1037.20      986.36     31.77 o 
  -3   2   8     2667.81     2563.33     57.05 o 
  -2   2   8     1267.30     1252.15     28.79 o 
  -1   2   8     5983.02     5828.84    115.88 o 
   0   2   8     1527.93     1503.20     27.90 o 
   1   2   8      451.04      421.14     12.70 o 
   2   2   8     3063.02     3097.03     64.12 o 
   3   2   8     1718.40     1748.63     52.16 o 
   4   2   8      912.21      874.83     28.64 o 
   5   2   8       41.41       37.08      8.35 o 
   6   2   8      931.32      935.09     47.04 o 
   7   2   8       72.73       85.46     24.01 o 
  -7   3   8       96.74      118.24     24.96 o 
  -6   3   8      819.22      803.36     23.72 o 
  -5   3   8       84.21      109.97     12.17 o 
  -4   3   8      865.89      857.68     22.61 o 
  -3   3   8      233.36      209.97      8.96 o 
  -2   3   8     1584.59     1545.92     46.20 o 
  -1   3   8      170.42      207.54     15.56 o 
   0   3   8      289.97      229.86      8.53 o 
   1   3   8     6108.08     6414.92    108.60 o 
   2   3   8      326.99      312.28     10.66 o 
   3   3   8      890.21      902.02     33.94 o 
   4   3   8     1583.48     1598.26     46.13 o 
   5   3   8      300.87      313.51     15.28 o 
   6   3   8     1240.45     1278.03     40.90 o 
   7   3   8      191.56      187.00     14.24 o 
  -7   4   8       48.29       70.76     23.09 o 
  -6   4   8        1.66       -0.88      6.77 o 
  -5   4   8     1751.41     1701.40     79.35 o 
  -4   4   8        5.05        4.84      5.10 o 
  -3   4   8      719.04      716.99     19.30 o 
  -2   4   8        1.37        2.06      3.72 o 
  -1   4   8     3711.30     3712.25     75.84 o 
   0   4   8        0.25        0.12      3.68 o 
   1   4   8     2298.33     2329.79     49.65 o 
   2   4   8      969.25      927.88     37.01 o 
   3   4   8     4121.06     4262.65     93.10 o 
   4   4   8      163.63      157.80     10.42 o 
   5   4   8       87.65       81.62     10.36 o 
   6   4   8      593.70      560.39     33.05 o 
   7   4   8     1553.89     1544.37     49.03 o 
  -7   5   8       60.31       67.57     19.36 o 
  -6   5   8      289.18      269.99     16.03 o 
  -5   5   8        1.02       -0.53      6.04 o 
  -4   5   8     2011.77     2148.74     58.72 o 
  -3   5   8      221.22      217.26      9.43 o 
  -2   5   8      528.86      500.92     14.78 o 
  -1   5   8      615.63      658.82     17.54 o 
   0   5   8     6991.07     7367.82    145.83 o 
   1   5   8       57.95       65.33      7.61 o 
   2   5   8     3506.31     3542.04    121.45 o 
   3   5   8      104.95      107.11      6.71 o 
   4   5   8       73.55       77.77      8.54 o 
   5   5   8        3.35        6.37      7.15 o 
   6   5   8       99.01      112.70     16.85 o 
   7   5   8        1.12        3.19     10.16 o 
  -7   6   8      341.80      338.85     19.51 o 
  -6   6   8      275.14      281.72     16.81 o 
  -5   6   8     2453.59     2458.45     87.64 o 
  -4   6   8      107.83       83.62     10.24 o 
  -3   6   8       62.09       68.35      9.07 o 
  -2   6   8      224.35      231.61      9.73 o 
  -1   6   8     2092.53     2193.25     47.31 o 
   0   6   8      148.69      121.34      6.80 o 
   1   6   8      406.32      386.02     15.63 o 
   2   6   8     1686.91     1731.52     43.25 o 
   3   6   8     1783.42     1786.80     40.60 o 
   4   6   8     1477.56     1529.73     36.41 o 
   5   6   8      145.83      139.61     10.86 o 
   6   6   8       69.46       70.52     24.77 o 
   7   6   8      938.31      930.39     63.86 o 
  -7   7   8      460.75      514.03     27.87 o 
  -6   7   8      392.39      413.77     20.71 o 
  -5   7   8      219.83      187.70     12.95 o 
  -4   7   8       92.28       76.13     10.35 o 
  -3   7   8      506.86      480.69     15.21 o 
  -2   7   8       59.92       64.20     11.62 o 
  -1   7   8       53.72       34.65      7.28 o 
   0   7   8      650.50      705.17     23.62 o 
   1   7   8      891.61      831.81     62.12 o 
   2   7   8      576.83      638.18     22.65 o 
   3   7   8       72.83       61.38     10.28 o 
   4   7   8      878.09      887.07     24.06 o 
   5   7   8      724.55      751.61     24.14 o 
   6   7   8      798.19      800.41     60.92 o 
   7   7   8        7.87        8.29     10.92 o 
  -6   8   8     1278.68     1409.12     50.82 o 
  -5   8   8      267.13      238.11     14.77 o 
  -4   8   8      166.34      160.32     11.65 o 
  -3   8   8      393.49      420.93     14.35 o 
  -2   8   8     2580.30     2600.31     55.91 o 
  -1   8   8     1415.39     1533.49     35.50 o 
   0   8   8      558.44      592.10     21.58 o 
   1   8   8      828.56      869.84     28.24 o 
   2   8   8     1036.41     1072.99     33.49 o 
   3   8   8       12.19       10.62      6.47 o 
   4   8   8      712.13      695.22     28.93 o 
   5   8   8       38.82       25.45     16.57 o 
   6   8   8      100.54       80.61     13.48 o 
  -6   9   8       70.24       59.75     13.55 o 
  -5   9   8        6.46        3.28      8.88 o 
  -4   9   8      239.73      236.46     14.35 o 
  -3   9   8     1709.38     1697.89     39.62 o 
  -2   9   8      887.69      856.15     23.27 o 
  -1   9   8       45.07       59.20      7.24 o 
   0   9   8      776.84      737.02     20.51 o 
   1   9   8      310.18      358.02     16.15 o 
   2   9   8      178.46      158.65     11.00 o 
   3   9   8     1013.84     1041.07     33.70 o 
   4   9   8       20.62       15.08      8.27 o 
   5   9   8     2684.63     2876.34     78.73 o 
   6   9   8       24.89       37.21     11.77 o 
  -5  10   8        8.98        3.81      9.60 o 
  -4  10   8       43.42       29.07      8.83 o 
  -3  10   8      504.95      510.87     17.10 o 
  -2  10   8     3776.97     3981.18     82.91 o 
  -1  10   8      547.36      611.25     18.53 o 
   0  10   8      708.03      687.40     24.46 o 
   1  10   8        6.21        4.77      6.71 o 
   4  10   8       65.30       90.22     16.73 o 
   5  10   8        1.61       -1.46     13.32 o 
  -5  11   8      177.73      173.36     16.15 o 
  -4  11   8        4.40        5.08      9.32 o 
  -3  11   8      975.56     1029.86     27.84 o 
  -2  11   8        2.02        5.50      6.45 o 
  -1  11   8       57.10       26.56     12.74 o 
   0  11   8      249.56      262.34     11.68 o 
   1  11   8     1369.16     1413.39     42.28 o 
   2  11   8      153.49      150.05     16.45 o 
   3  11   8      207.93      205.45     19.20 o 
   4  11   8     1024.28     1016.12     49.42 o 
   5  11   8      276.53      373.69     28.21 o 
  -4  12   8       32.83       19.31     13.82 o 
  -3  12   8      644.90      695.97     31.59 o 
  -2  12   8        4.42        6.75      8.23 o 
  -1  12   8     2060.38     2148.95     59.82 o 
   0  12   8      203.58      203.36     13.53 o 
   1  12   8        1.64       -3.00      9.29 o 
   2  12   8      965.57      949.30     45.72 o 
   3  12   8     1346.96     1457.92     63.35 o 
   4  12   8      445.41      430.72     30.05 o 
  -3  13   8      169.13      200.08     20.93 o 
  -2  13   8      255.56      255.12     15.43 o 
  -1  13   8      125.19      122.55     13.69 o 
   0  13   8     1180.77     1274.73     40.58 o 
   1  13   8      891.09      927.72     32.27 o 
   2  13   8      814.17      817.27     42.48 o 
   3  13   8      984.20     1010.08     49.14 o 
  -2  14   8        0.39       11.53      9.63 o 
  -1  14   8      665.45      688.87     27.25 o 
   0  14   8       40.43       35.81     11.00 o 
   1  14   8      768.46      853.48     31.39 o 
   2  14   8        0.31        3.19     14.50 o 
  -7   0   9      753.98      736.79     43.15 o 
  -5   0   9       77.55       81.37     15.45 o 
  -3   0   9      637.62      613.18     20.03 o 
  -1   0   9     4154.29     3933.79     96.40 o 
   1   0   9     9758.92     9625.31    228.38 o 
   3   0   9       50.13       40.69     11.25 o 
   5   0   9      802.63      875.37     43.04 o 
   7   0   9      390.07      349.06     27.20 o 
  -7   1   9      194.52      201.62     16.19 o 
  -6   1   9      442.52      457.88     35.62 o 
  -5   1   9       62.04       68.19      9.45 o 
  -4   1   9     1036.75     1026.66     25.91 o 
  -3   1   9      199.81      182.55      8.23 o 
  -2   1   9     7023.69     7139.52    213.68 o 
  -1   1   9      306.45      303.66     14.04 o 
   0   1   9      529.18      524.44     12.17 o 
   1   1   9      417.38      396.01     10.06 o 
   2   1   9     2284.03     2287.05     49.11 o 
   3   1   9      152.24      145.90     10.01 o 
   4   1   9        8.02       20.72      6.90 o 
   5   1   9      673.70      625.23     24.02 o 
   6   1   9     1867.43     1807.65     54.39 o 
   7   1   9      426.04      398.78     20.26 o 
  -7   2   9       31.19       37.44     12.26 o 
  -6   2   9        8.82        7.24      9.14 o 
  -5   2   9     2258.60     2161.76     62.05 o 
  -4   2   9      108.74      104.64      7.13 o 
  -3   2   9     2029.08     1935.70     42.91 o 
  -2   2   9     2106.00     2145.24     46.36 o 
  -1   2   9      196.42      205.94      8.38 o 
   0   2   9     6826.60     7096.55    140.72 o 
   1   2   9     2996.17     2967.15    134.99 o 
   2   2   9     2143.28     2211.47     47.73 o 
   3   2   9       28.90       30.29      7.39 o 
   4   2   9     1054.67     1028.94     38.87 o 
   5   2   9      956.85      984.00     33.12 o 
   6   2   9      570.55      545.56     23.19 o 
   7   2   9      898.41      913.05     34.18 o 
  -7   3   9      647.51      672.24     29.06 o 
  -6   3   9       43.98       38.16      8.08 o 
  -5   3   9      189.41      177.86      9.95 o 
  -4   3   9     1946.47     1881.71     42.81 o 
  -3   3   9     2807.51     2682.88     72.38 o 
  -2   3   9     1247.19     1257.97     37.58 o 
  -1   3   9     1953.52     1939.77     53.45 o 
   0   3   9       96.90      118.02      8.66 o 
   1   3   9      919.44      867.01     21.90 o 
   2   3   9     1661.32     1591.17     36.12 o 
   3   3   9      565.44      560.22     16.57 o 
   4   3   9     1728.80     1708.76     49.63 o 
   5   3   9     1051.95     1010.97     50.48 o 
   6   3   9       60.83       85.36     12.40 o 
   7   3   9     1002.48      967.68     50.57 o 
  -7   4   9       26.87       29.36     26.70 o 
  -6   4   9      385.42      368.68     18.55 o 
  -5   4   9      386.07      364.74     15.36 o 
  -4   4   9     7893.54     7766.63    155.36 o 
  -3   4   9      277.67      272.74     12.97 o 
  -2   4   9     2884.67     2957.70     62.41 o 
  -1   4   9      651.78      679.86     18.29 o 
   0   4   9     1150.24     1087.79     26.41 o 
   1   4   9        4.81        9.77      4.59 o 
   2   4   9      338.00      359.76     12.22 o 
   3   4   9       26.06       19.26     10.55 o 
   4   4   9     3620.75     3505.50     98.72 o 
   5   4   9      387.35      404.14     18.80 o 
   6   4   9       72.10       75.30     11.49 o 
   7   4   9       43.02       55.01     12.49 o 
  -7   5   9       11.08        4.27     11.31 o 
  -6   5   9        5.62       -0.29      8.60 o 
  -5   5   9       16.57       12.14      7.82 o 
  -4   5   9       76.54       54.78      7.50 o 
  -3   5   9     4223.38     4187.30     86.65 o 
  -2   5   9       94.69       91.50      6.86 o 
  -1   5   9     3574.96     3474.37     72.16 o 
   0   5   9      143.17      139.16      7.57 o 
   1   5   9     1862.05     1861.40     41.36 o 
   2   5   9       79.00       75.75     12.82 o 
   3   5   9     1296.10     1328.48     32.10 o 
   4   5   9       61.23       62.73     10.75 o 
   5   5   9      287.39      250.13     25.58 o 
   6   5   9       36.59       24.31     10.08 o 
   7   5   9      199.11      191.85     15.59 o 
  -6   6   9        3.86       14.89     10.22 o 
  -5   6   9     1214.95     1266.34     40.02 o 
  -4   6   9     2421.18     2433.87     66.54 o 
  -3   6   9     2137.45     2192.08     59.94 o 
  -2   6   9       44.42       22.97      7.31 o 
  -1   6   9      302.92      303.88     14.11 o 
   0   6   9     3427.10     3592.76     74.63 o 
   1   6   9        1.61       -0.72      4.38 o 
   2   6   9       49.88       41.85      7.92 o 
   3   6   9        1.87        7.00      5.46 o 
   4   6   9     1908.34     1930.09     44.51 o 
   5   6   9       33.74       25.88      7.28 o 
   6   6   9       30.79       20.54     10.54 o 
  -6   7   9      104.90      116.55     17.55 o 
  -5   7   9      103.38       93.61     20.26 o 
  -4   7   9      911.56      876.18     30.26 o 
  -3   7   9     1833.11     1845.91     60.67 o 
  -2   7   9     2149.57     2187.67     60.09 o 
  -1   7   9      805.64      814.87     27.11 o 
   0   7   9      270.29      260.51     13.25 o 
   1   7   9      703.63      667.00     23.51 o 
   2   7   9     2165.47     2141.82     58.79 o 
   3   7   9     1362.61     1360.33     41.16 o 
   4   7   9       34.01       20.07      8.49 o 
   5   7   9       77.60       83.40     17.34 o 
   6   7   9      662.89      607.88     20.51 o 
  -6   8   9      119.27      147.93     23.62 o 
  -5   8   9      404.81      413.40     20.16 o 
  -4   8   9      180.28      200.65     13.39 o 
  -3   8   9      441.15      457.70     19.86 o 
  -2   8   9     1994.33     2134.04     59.43 o 
  -1   8   9     4227.90     4283.83    108.74 o 
   0   8   9     3289.87     3341.73     86.62 o 
   1   8   9     4647.45     4683.76    117.96 o 
   2   8   9     1258.09     1272.89     38.73 o 
   3   8   9       16.59       18.41      8.29 o 
   4   8   9       70.26       61.96     10.89 o 
   5   8   9      148.78      157.38     18.08 o 
   6   8   9       98.77       69.93     27.09 o 
  -5   9   9        3.16       -7.90      9.94 o 
  -4   9   9        7.78       -2.66      8.30 o 
  -3   9   9      115.66      104.79     16.85 o 
  -2   9   9     3733.94     3910.98    101.14 o 
  -1   9   9      119.49      125.21     10.75 o 
   0   9   9      256.28      251.98     20.37 o 
   1   9   9       14.99        9.11      6.70 o 
   2   9   9      193.33      170.26     12.20 o 
   3   9   9       20.12       18.72      9.12 o 
   4   9   9     1366.19     1385.58     76.23 o 
   5   9   9       29.05       10.82     15.42 o 
  -5  10   9      170.44      165.00     14.46 o 
  -4  10   9       66.95       49.06     12.59 o 
  -3  10   9      429.61      444.78     16.14 o 
  -2  10   9      166.92      172.36     10.10 o 
  -1  10   9     2735.55     2742.86     63.62 o 
   0  10   9      210.17      202.00     12.84 o 
   1  10   9     1913.87     2045.69     57.41 o 
   2  10   9       82.50       83.50     19.98 o 
   3  10   9      950.49      968.62     33.12 o 
   4  10   9      182.29      189.58     14.09 o 
   5  10   9     1065.43     1181.22     56.41 o 
  -4  11   9       51.25       29.65     11.33 o 
  -3  11   9       50.97       60.30     10.02 o 
  -2  11   9     2040.83     2072.53     47.94 o 
  -1  11   9       70.07       80.57      9.78 o 
   0  11   9       33.64       19.48     18.80 o 
   1  11   9       85.42       86.24     17.35 o 
   2  11   9      615.78      629.79     34.81 o 
   3  11   9       71.50       93.24     18.24 o 
   4  11   9       11.34        4.20     13.10 o 
  -4  12   9      215.55      232.15     22.16 o 
  -3  12   9      803.16      858.44     58.18 o 
  -2  12   9      137.32      146.40     13.18 o 
  -1  12   9       45.66       56.47     10.42 o 
   0  12   9     1600.04     1779.88     52.08 o 
   1  12   9       18.06       35.54     14.16 o 
   2  12   9      190.51      200.25     20.15 o 
   3  12   9      843.34      902.51     45.78 o 
   4  12   9      871.98      892.88     47.18 o 
  -3  13   9      366.30      364.71     21.16 o 
  -2  13   9      183.43      193.56     14.21 o 
  -1  13   9      232.20      234.96     15.47 o 
   0  13   9       40.36       30.40     10.59 o 
   1  13   9      938.44      939.67     46.79 o 
   2  13   9      447.85      479.85     30.73 o 
   3  13   9      534.29      615.74     36.83 o 
  -1  14   9      247.65      299.49     17.77 o 
   0  14   9      391.35      406.66     20.54 o 
   1  14   9       32.94       64.36     17.46 o 
  -6   0  10     2610.19     2273.68     95.42 o 
  -4   0  10      218.23      204.67     18.36 o 
  -2   0  10       36.79       38.28     11.47 o 
   0   0  10     2451.34     2607.66     66.47 o 
   2   0  10     1084.22     1056.33     30.77 o 
   4   0  10     2390.51     2329.48     92.29 o 
   6   0  10     4325.60     4286.73    162.13 o 
  -7   1  10       72.73       71.05     14.62 o 
  -6   1  10     1036.74     1043.12     37.59 o 
  -5   1  10     2175.35     2081.98     60.88 o 
  -4   1  10      997.47      901.86     31.08 o 
  -3   1  10       10.25        4.28      6.65 o 
  -2   1  10      211.52      208.50      9.03 o 
  -1   1  10     7305.16     6986.45    138.98 o 
   0   1  10      524.17      537.49     15.57 o 
   1   1  10     1372.31     1338.70     31.11 o 
   2   1  10       20.86        7.79      3.68 o 
   3   1  10     1999.64     1948.82     56.69 o 
   4   1  10      254.79      249.03     15.22 o 
   5   1  10      651.60      638.19     25.14 o 
   6   1  10        0.51        2.53      9.21 o 
   7   1  10      354.24      381.25     21.33 o 
  -7   2  10      414.72      426.49     43.63 o 
  -6   2  10      126.96      175.09     17.31 o 
  -5   2  10        0.40       -1.75      7.97 o 
  -4   2  10     1062.12     1112.50     28.30 o 
  -3   2  10      982.61      954.61     24.57 o 
  -2   2  10      317.42      319.00     11.43 o 
  -1   2  10       19.25       12.68      4.98 o 
   0   2  10      566.11      549.66     20.73 o 
   1   2  10      141.98      118.89      7.13 o 
   2   2  10      378.40      355.43     15.75 o 
   3   2  10       25.60       18.64      9.85 o 
   4   2  10       88.29       90.90     10.96 o 
   5   2  10     1644.66     1590.17     48.72 o 
   6   2  10      733.34      715.56     28.33 o 
   7   2  10      955.80      976.67     36.57 o 
  -7   3  10      287.28      281.14     18.94 o 
  -6   3  10      229.45      232.02     12.60 o 
  -5   3  10      211.31      199.65     14.04 o 
  -4   3  10      843.48      857.37     29.89 o 
  -3   3  10      467.28      433.37     14.35 o 
  -2   3  10      688.18      643.01     18.25 o 
  -1   3  10      958.27      896.85     22.96 o 
   0   3  10     1972.90     2022.56     81.51 o 
   1   3  10      150.12      135.78      7.47 o 
   2   3  10      729.06      781.41     20.99 o 
   3   3  10     1248.03     1258.45     30.69 o 
   4   3  10     2080.18     2030.85     58.23 o 
   5   3  10     1070.38     1009.04     34.63 o 
   6   3  10      108.68      113.33     14.40 o 
   7   3  10      124.41      129.77     17.28 o 
  -6   4  10       51.16       44.43     10.49 o 
  -5   4  10      140.69      137.59      9.84 o 
  -4   4  10     1897.14     1871.25     43.39 o 
  -3   4  10     4360.79     4539.69    165.51 o 
  -2   4  10      494.36      420.95     13.93 o 
  -1   4  10     1639.38     1728.67     39.26 o 
   0   4  10       42.73       54.04      8.24 o 
   1   4  10     1634.74     1604.30     36.81 o 
   2   4  10      226.69      237.33     10.32 o 
   3   4  10      110.51      112.23      7.74 o 
   4   4  10      445.67      448.40     15.53 o 
   5   4  10     1376.81     1364.09     43.47 o 
   6   4  10        3.36       15.34     10.08 o 
  -6   5  10      139.19      163.46     15.20 o 
  -5   5  10       34.77       33.00     10.22 o 
  -4   5  10     1570.64     1586.92     46.76 o 
  -3   5  10       57.04       57.30     10.01 o 
  -2   5  10      363.55      321.02     12.17 o 
  -1   5  10      465.21      432.93     14.16 o 
   0   5  10     2248.01     2288.96     50.17 o 
   1   5  10      164.65      157.72      8.44 o 
   2   5  10     3140.11     3023.22     64.55 o 
   3   5  10      483.95      500.14     16.20 o 
   4   5  10     5319.96     5122.68    106.01 o 
   5   5  10      498.61      497.08     17.60 o 
   6   5  10       35.10       42.35     11.34 o 
  -6   6  10       36.56       18.06     11.16 o 
  -5   6  10        0.71       -1.39      8.59 o 
  -4   6  10      435.45      476.80     20.61 o 
  -3   6  10     1676.36     1795.74     51.52 o 
  -2   6  10      582.32      611.59     22.89 o 
  -1   6  10      414.95      437.41     18.01 o 
   0   6  10      151.75      149.17     10.33 o 
   1   6  10      915.88      885.71     23.36 o 
   2   6  10     1597.24     1606.41     45.56 o 
   3   6  10        4.31        2.91      5.71 o 
   4   6  10      678.00      692.66     26.20 o 
   5   6  10     2037.38     1992.34     47.25 o 
   6   6  10      222.39      205.27     12.33 o 
  -6   7  10      526.60      597.58     26.55 o 
  -5   7  10       95.45       64.73     11.51 o 
  -4   7  10      592.14      614.69     27.34 o 
  -3   7  10       21.10       16.61      8.10 o 
  -2   7  10      882.49      850.21     40.24 o 
  -1   7  10     1590.37     1621.29     46.94 o 
   0   7  10     1906.01     1935.00     65.31 o 
   1   7  10       26.16       14.79      6.85 o 
   2   7  10       19.07       13.43      7.14 o 
   3   7  10     3538.83     3568.79     93.30 o 
   4   7  10      232.81      230.89     14.71 o 
   5   7  10     1633.74     1675.14     51.07 o 
   6   7  10      340.08      347.86     27.70 o 
  -5   8  10      124.69       92.90     13.11 o 
  -4   8  10      256.19      264.30     15.87 o 
  -3   8  10        9.10        0.63      8.03 o 
  -2   8  10     1319.30     1393.78     48.38 o 
  -1   8  10      605.80      567.61     22.22 o 
   0   8  10       72.25       53.64      9.01 o 
   1   8  10      799.01      839.32     37.11 o 
   2   8  10      707.01      794.58     28.15 o 
   3   8  10       58.39       42.48     10.19 o 
   4   8  10      483.00      471.42     21.44 o 
   5   8  10      682.75      698.47     28.26 o 
  -5   9  10     1728.81     1820.00     55.50 o 
  -4   9  10       39.54       27.14     10.04 o 
  -3   9  10      811.09      873.94     48.94 o 
  -2   9  10      176.39      157.44     12.31 o 
  -1   9  10     2409.53     2532.01     69.34 o 
   0   9  10      377.93      348.67     17.09 o 
   1   9  10      590.49      640.84     24.60 o 
   2   9  10      103.04       99.62     17.13 o 
   3   9  10     2407.94     2486.78     69.36 o 
   4   9  10        0.15       -9.58      9.58 o 
   5   9  10      115.76       85.64     13.68 o 
  -4  10  10      110.75       99.91     14.27 o 
  -3  10  10       49.78       43.51     12.28 o 
  -2  10  10     1116.86     1218.03     58.82 o 
  -1  10  10       15.72        6.52      8.82 o 
   0  10  10      413.85      406.68     18.89 o 
   1  10  10       28.50       16.47     12.73 o 
   2  10  10     1671.62     1720.90     51.14 o 
   3  10  10       16.27       14.91     10.01 o 
   4  10  10      652.72      669.75     27.23 o 
  -4  11  10      628.23      686.15     28.32 o 
  -3  11  10       63.48       36.60     11.35 o 
  -2  11  10      281.90      281.17     17.11 o 
  -1  11  10      967.95      916.68    131.41 o 
   0  11  10      737.06      788.31     28.79 o 
   1  11  10      148.76      149.85     13.77 o 
   2  11  10       37.76       33.41     14.44 o 
   3  11  10      908.56      937.82     46.68 o 
   4  11  10      224.95      268.47     24.74 o 
  -3  12  10      301.14      316.43     25.86 o 
  -2  12  10     1466.88     1604.66     68.95 o 
  -1  12  10        1.30        1.62     13.32 o 
   0  12  10        6.79       19.87     14.83 o 
   1  12  10      363.99      419.91     28.49 o 
   2  12  10      307.11      330.76     26.25 o 
   3  12  10       76.88       78.13     18.19 o 
  -1  13  10        1.36       -5.99     14.22 o 
   0  13  10      575.99      594.25     35.26 o 
   1  13  10      108.99      160.51     23.56 o 
  -5   0  11     3457.02     3540.14    136.89 o 
  -3   0  11      541.32      543.82     31.45 o 
  -1   0  11      274.67      281.73     20.20 o 
   1   0  11     3263.89     3253.37    122.01 o 
   3   0  11     3957.91     3761.84     95.10 o 
   5   0  11     1290.56     1371.11     62.63 o 
  -6   1  11      109.11      127.50     15.99 o 
  -5   1  11       89.23      115.60     14.11 o 
  -4   1  11     2038.68     1955.20     57.50 o 
  -3   1  11        5.88        8.67      7.69 o 
  -2   1  11     1926.66     1816.07     52.83 o 
  -1   1  11     1236.59     1228.39     38.07 o 
   0   1  11     1492.13     1561.92     46.22 o 
   1   1  11     1279.42     1227.55     29.44 o 
   2   1  11     1104.71     1061.45     26.56 o 
   3   1  11      413.14      383.93     17.35 o 
   4   1  11      585.52      568.16     22.93 o 
   5   1  11        7.21       -3.35      8.68 o 
   6   1  11      137.91      183.28     17.59 o 
  -6   2  11     1507.52     1510.52     49.78 o 
  -5   2  11     1770.75     1729.54     53.30 o 
  -4   2  11      663.70      660.87     25.90 o 
  -3   2  11       97.86      110.43     10.81 o 
  -2   2  11     1001.12      979.52     32.56 o 
  -1   2  11     1410.60     1355.30     32.18 o 
   0   2  11      202.83      208.49      9.43 o 
   1   2  11     1823.73     1846.95     41.53 o 
   2   2  11      393.97      370.03     12.98 o 
   3   2  11     3465.09     3237.43     68.95 o 
   4   2  11       84.91       57.75     12.89 o 
   5   2  11       66.70       73.09     11.84 o 
   6   2  11      400.46      410.38     21.15 o 
  -6   3  11      262.63      277.65     45.08 o 
  -5   3  11      806.29      797.66     68.84 o 
  -4   3  11     1822.76     1713.99     51.81 o 
  -3   3  11     3960.73     3894.65     81.68 o 
  -2   3  11     2157.59     2095.41     46.98 o 
  -1   3  11      370.78      331.59     12.03 o 
   0   3  11      382.84      358.50     12.73 o 
   1   3  11      494.82      501.69     37.97 o 
   2   3  11     1475.50     1489.00     35.35 o 
   3   3  11      115.94      106.92      8.06 o 
   4   3  11     1666.01     1639.31     43.37 o 
   5   3  11     1581.25     1554.09     48.72 o 
   6   3  11      384.11      394.23     20.70 o 
  -6   4  11      558.79      538.45     36.66 o 
  -5   4  11        7.73        7.37      7.79 o 
  -4   4  11      115.58      121.06     16.26 o 
  -3   4  11      885.76      868.27     44.38 o 
  -2   4  11     1810.79     1722.51    118.23 o 
  -1   4  11      948.09      965.56     31.74 o 
   0   4  11      610.98      644.09     18.64 o 
   1   4  11       22.87       13.53      5.44 o 
   2   4  11     3744.61     3615.77     76.25 o 
   3   4  11        8.38        7.50      6.98 o 
   4   4  11     1578.66     1519.12     37.36 o 
   5   4  11        6.34        2.81      7.13 o 
   6   4  11      442.38      441.11     22.12 o 
  -6   5  11        4.59        9.76     12.06 o 
  -5   5  11      369.87      421.43     27.12 o 
  -4   5  11      114.42      126.70     11.72 o 
  -3   5  11     3691.77     3701.93     96.11 o 
  -2   5  11      164.99      141.86      8.59 o 
  -1   5  11     1873.39     1748.90     40.39 o 
   0   5  11      207.36      197.39      9.42 o 
   1   5  11       18.17       15.80      5.81 o 
   2   5  11        5.52       -1.15      5.49 o 
   3   5  11     1683.91     1651.88     39.46 o 
   4   5  11        2.36       -1.50      6.67 o 
   5   5  11     2917.69     2863.01     78.48 o 
   6   5  11       68.20       61.53     11.96 o 
  -6   6  11      956.16     1052.47     37.87 o 
  -5   6  11       33.18       18.19     17.32 o 
  -4   6  11      460.63      442.83     21.04 o 
  -3   6  11      921.89      954.50     32.36 o 
  -2   6  11      833.49      867.98     39.79 o 
  -1   6  11      284.12      314.90     15.72 o 
   0   6  11      116.02      122.34      9.98 o 
   1   6  11      187.29      160.23     11.49 o 
   2   6  11     2854.40     2784.00     74.57 o 
   3   6  11      698.07      741.22     21.99 o 
   4   6  11     1347.35     1270.71     33.04 o 
   5   6  11       41.94       52.47      9.32 o 
  -5   7  11      100.45       63.34     12.09 o 
  -4   7  11     1117.57     1154.32     38.21 o 
  -3   7  11      633.88      595.89     24.02 o 
  -2   7  11     1183.17     1221.18     58.04 o 
  -1   7  11      404.04      468.03     32.71 o 
   0   7  11       23.79        4.90      7.45 o 
   1   7  11     2375.55     2569.23     69.91 o 
   2   7  11       41.27       24.88      8.73 o 
   3   7  11      619.89      614.79     24.58 o 
   4   7  11      373.61      409.88     20.03 o 
   5   7  11       74.28       62.06     22.55 o 
  -5   8  11     1357.77     1455.76     76.14 o 
  -4   8  11      449.44      439.52     21.21 o 
  -3   8  11       10.46       16.40      9.56 o 
  -2   8  11       32.90       28.60      9.39 o 
  -1   8  11      978.44      976.65     32.84 o 
   0   8  11       11.72        6.65      8.11 o 
   1   8  11      120.54      101.20     12.29 o 
   2   8  11       34.46       27.92      9.08 o 
   3   8  11     2086.32     2146.87     61.68 o 
   4   8  11       25.23       21.04      9.97 o 
   5   8  11        0.67       -8.11     10.16 o 
  -4   9  11      137.62      115.42     16.12 o 
  -3   9  11       93.14       86.49     13.27 o 
  -2   9  11       12.37        0.43      9.13 o 
  -1   9  11      206.13      207.57     20.88 o 
   0   9  11     1802.38     2075.06     59.22 o 
   1   9  11       50.07       47.83     10.18 o 
   2   9  11     1854.83     1960.26     57.09 o 
   3   9  11        0.15       -1.41      9.47 o 
   4   9  11      495.36      494.38     24.04 o 
  -4  10  11       20.64       14.57     11.53 o 
  -3  10  11       57.57       38.94     11.64 o 
  -2  10  11      156.93      178.64     14.30 o 
  -1  10  11      601.46      587.61     24.31 o 
   0  10  11        8.49        6.70     11.92 o 
   1  10  11        9.47       -0.07      8.98 o 
   2  10  11       22.87       11.12     10.29 o 
   3  10  11      755.81      808.26     30.69 o 
   4  10  11        0.37       10.92     12.53 o 
  -3  11  11       92.87       91.99     17.74 o 
  -2  11  11      391.97      417.05     21.07 o 
  -1  11  11     1018.57     1103.41     37.61 o 
   0  11  11       68.06       69.24     13.18 o 
   1  11  11     1880.13     1971.90     57.99 o 
   2  11  11       32.20       26.18     13.60 o 
   3  11  11      581.96      604.66     36.55 o 
  -2  12  11      641.84      695.32     39.23 o 
  -1  12  11      650.55      745.64     40.63 o 
   0  12  11      197.27      194.59     21.49 o 
   1  12  11        6.73       12.93     14.89 o 
  -6   0  12      509.40      523.40     36.66 o 
  -4   0  12     2680.75     2377.11     97.16 o 
  -2   0  12      368.01      333.89     23.84 o 
   0   0  12     4717.38     4764.62    174.61 o 
   2   0  12     1524.73     1411.52     61.12 o 
   4   0  12     2081.01     1989.04     83.00 o 
   6   0  12      146.69      147.86     23.79 o 
  -6   1  12      181.31      182.94     17.28 o 
  -5   1  12     1295.58     1319.01     44.28 o 
  -4   1  12      120.03      143.20     13.16 o 
  -3   1  12       46.43       49.66     10.23 o 
  -2   1  12       13.08       11.33      7.56 o 
  -1   1  12      328.39      330.85     16.25 o 
   0   1  12      576.86      603.21     23.49 o 
   1   1  12     2116.59     2012.90     57.36 o 
   2   1  12      698.60      707.30     25.96 o 
   3   1  12     2016.94     1952.89     56.80 o 
   4   1  12       28.99       26.07      9.70 o 
   5   1  12      617.46      579.35     25.21 o 
   6   1  12      112.07      135.74     16.63 o 
  -6   2  12        2.35        8.22     11.97 o 
  -5   2  12     1646.54     1638.09     52.05 o 
  -4   2  12      332.18      335.10     18.09 o 
  -3   2  12     1858.86     1758.53     53.14 o 
  -2   2  12      436.43      459.41     20.43 o 
  -1   2  12      475.25      528.60     21.66 o 
   0   2  12     5759.42     5956.33    151.73 o 
   1   2  12     1262.80     1254.51     39.25 o 
   2   2  12      807.43      766.89     21.54 o 
   3   2  12       45.43       29.43     16.77 o 
   4   2  12      954.34      945.16     26.14 o 
   5   2  12       20.63       12.94      7.64 o 
   6   2  12       42.84       50.45     13.59 o 
  -6   3  12      807.28      795.29     35.51 o 
  -5   3  12      154.21      157.31     15.20 o 
  -4   3  12       21.81       32.92     10.14 o 
  -3   3  12     1390.05     1430.49     45.04 o 
  -2   3  12      698.12      760.34     27.91 o 
  -1   3  12     1893.17     1906.60     55.38 o 
   0   3  12      869.93      852.65     23.10 o 
   1   3  12      117.40       92.34     14.93 o 
   2   3  12     3617.06     3416.55     91.49 o 
   3   3  12      359.09      333.04     13.28 o 
   4   3  12       98.72      100.66      9.95 o 
   5   3  12        1.92       -7.25      7.53 o 
  -5   4  12      130.72      153.18     24.85 o 
  -4   4  12       80.07      112.45     14.75 o 
  -3   4  12      214.76      209.67     14.29 o 
  -2   4  12       70.58       75.77     13.62 o 
  -1   4  12     1318.79     1219.55     36.33 o 
   0   4  12      259.47      254.30     14.10 o 
   1   4  12     2425.67     2200.91     87.90 o 
   2   4  12        7.67        8.40      5.96 o 
   3   4  12      697.17      657.18     20.20 o 
   4   4  12      175.96      174.70     12.51 o 
   5   4  12     2355.94     2301.26     53.99 o 
  -5   5  12       12.01        9.35     16.34 o 
  -4   5  12      118.86      136.11     14.56 o 
  -3   5  12       95.75       72.13     11.37 o 
  -2   5  12     2561.65     2727.21     73.47 o 
  -1   5  12       11.22       14.93      7.45 o 
   0   5  12      180.46      180.14      9.56 o 
   1   5  12        4.81        0.59      6.20 o 
   2   5  12     2035.86     2052.23     47.21 o 
   3   5  12       16.25       14.52      7.22 o 
   4   5  12      244.71      247.62     12.49 o 
   5   5  12      150.58      142.56     13.51 o 
  -5   6  12      190.10      185.84     15.10 o 
  -4   6  12       89.92       85.94     14.27 o 
  -3   6  12      195.77      221.00     14.43 o 
  -2   6  12      418.56      411.06     18.87 o 
  -1   6  12     1105.78     1058.85     34.30 o 
   0   6  12      947.46      893.34     30.44 o 
   1   6  12     1314.25     1307.99     40.52 o 
   2   6  12       15.53       15.34      8.41 o 
   3   6  12      659.11      670.85     35.93 o 
   4   6  12      128.94      118.31     14.44 o 
   5   6  12     1603.63     1619.51     50.82 o 
  -5   7  12      166.68      160.33     15.56 o 
  -4   7  12        5.72        4.47     10.12 o 
  -3   7  12     1273.72     1354.14     43.06 o 
  -2   7  12      409.34      407.13     19.32 o 
  -1   7  12      511.71      504.37     21.52 o 
   0   7  12      500.53      494.21     21.22 o 
   1   7  12      255.87      275.72     16.11 o 
   2   7  12     1484.67     1583.67     65.03 o 
   3   7  12      122.27       88.88     13.09 o 
   4   7  12       41.84       31.13     11.64 o 
  -4   8  12     1126.77     1240.57     41.53 o 
  -3   8  12      731.11      821.10     30.95 o 
  -2   8  12       15.63        2.41     12.62 o 
  -1   8  12      301.71      259.89     15.50 o 
   0   8  12     1544.65     1525.87     46.55 o 
   1   8  12      479.59      479.94     21.50 o 
   2   8  12      115.51      100.66     13.49 o 
   3   8  12       53.12       25.12     10.78 o 
   4   8  12      525.64      512.24     24.07 o 
  -4   9  12       21.74       35.31     19.53 o 
  -3   9  12      137.57      159.29     17.04 o 
  -2   9  12       12.51        6.87      9.37 o 
  -1   9  12        6.56        3.05      8.97 o 
   0   9  12        4.10        2.77      9.48 o 
   1   9  12     1743.96     1747.72     52.38 o 
   2   9  12       45.15       40.45     22.86 o 
   3   9  12     1260.22     1365.09     44.41 o 
  -3  10  12      446.67      441.02     22.68 o 
  -2  10  12      428.69      464.68     27.96 o 
  -1  10  12       56.64       29.52     10.92 o 
   0  10  12      393.49      397.93     20.29 o 
   1  10  12        5.10       -2.16      9.70 o 
   2  10  12       79.67       60.81     19.17 o 
   3  10  12       43.78       32.84     12.58 o 
  -2  11  12       45.37       35.38     12.80 o 
  -1  11  12      212.39      231.85     16.43 o 
   0  11  12      387.11      388.16     20.50 o 
   1  11  12      796.43      818.24     31.44 o 
  -5   0  13      287.69      293.99     26.36 o 
  -3   0  13      602.07      664.43     38.22 o 
  -1   0  13      883.28      871.95     44.05 o 
   1   0  13     8067.89     7495.21    267.35 o 
   3   0  13     6440.15     6008.19    218.55 o 
   5   0  13       55.67       52.27     17.80 o 
  -5   1  13      688.45      704.47     29.85 o 
  -4   1  13      587.37      636.03     26.99 o 
  -3   1  13      341.75      383.04     27.62 o 
  -2   1  13       76.95       65.64     11.29 o 
  -1   1  13      128.80      117.90     13.03 o 
   0   1  13      572.75      535.73     22.08 o 
   1   1  13       59.05       74.50     11.18 o 
   2   1  13      600.91      551.78     22.77 o 
   3   1  13      498.23      455.04     20.83 o 
   4   1  13     2602.40     2400.35     69.57 o 
   5   1  13        2.56        8.39     10.47 o 
  -5   2  13        2.98        4.11     11.12 o 
  -4   2  13      738.81      797.56     31.76 o 
  -3   2  13      767.84      808.44     30.68 o 
  -2   2  13     1214.67     1291.81     42.00 o 
  -1   2  13      139.12      137.27     11.57 o 
   0   2  13      402.66      394.98     19.25 o 
   1   2  13      491.65      486.87     21.09 o 
   2   2  13     1104.36     1014.67     34.55 o 
   3   2  13      153.16      138.83     11.87 o 
   4   2  13      113.22      108.90     13.81 o 
   5   2  13      396.17      378.44     20.34 o 
  -5   3  13      837.09      896.00     34.71 o 
  -4   3  13       29.08       40.10     12.12 o 
  -3   3  13      243.07      272.73     16.45 o 
  -2   3  13     1355.27     1453.56     64.56 o 
  -1   3  13     1025.79     1033.93     35.14 o 
   0   3  13     1613.29     1630.96     49.16 o 
   1   3  13       37.55       42.61     10.61 o 
   2   3  13       62.86       46.95     10.11 o 
   3   3  13     2156.95     2029.37     47.35 o 
   4   3  13      880.36      824.09     24.66 o 
   5   3  13      511.22      480.20     18.59 o 
  -5   4  13       10.57       13.15     16.68 o 
  -4   4  13      137.69      153.07     23.67 o 
  -3   4  13      139.45      130.97     13.18 o 
  -2   4  13      598.69      591.08     24.89 o 
  -1   4  13       54.14       52.38     10.86 o 
   0   4  13       30.18       62.01     17.49 o 
   1   4  13        6.32        1.01      6.23 o 
   2   4  13      150.96      143.68      9.43 o 
   3   4  13       50.87       52.38     12.86 o 
   4   4  13     1207.50     1141.00     31.11 o 
   5   4  13      225.93      213.59     12.93 o 
  -4   5  13       24.38       40.80     18.86 o 
  -3   5  13      110.80      119.21     22.44 o 
  -2   5  13       59.17       36.71     16.23 o 
  -1   5  13     2854.32     2859.70    114.00 o 
   0   5  13       75.58       66.39     10.49 o 
   1   5  13      334.78      354.48     14.21 o 
   2   5  13       33.84       32.51     11.39 o 
   3   5  13     2925.70     2791.10     62.58 o 
   4   5  13       12.26       -1.37      8.31 o 
  -4   6  13      179.95      193.20     23.79 o 
  -3   6  13      184.00      194.11     29.33 o 
  -2   6  13      288.21      270.98     15.61 o 
  -1   6  13        5.28        9.18      9.07 o 
   0   6  13      706.17      682.40     25.77 o 
   1   6  13      388.67      364.31     18.24 o 
   2   6  13     1280.25     1209.34     39.03 o 
   3   6  13      139.40      130.96     15.17 o 
   4   6  13       56.52       33.32     11.70 o 
  -4   7  13      215.75      221.95     16.37 o 
  -3   7  13      314.25      332.40     18.54 o 
  -2   7  13      899.27      881.19     31.94 o 
  -1   7  13      573.15      610.54     24.85 o 
   0   7  13     1853.42     1907.67     55.83 o 
   1   7  13       39.34       30.67     10.51 o 
   2   7  13      175.58      178.37     13.89 o 
   3   7  13      451.96      430.09     21.57 o 
   4   7  13      472.25      478.51     41.89 o 
  -3   8  13      761.21      924.60     56.89 o 
  -2   8  13      117.39      118.74     28.29 o 
  -1   8  13       15.83       -4.33      9.73 o 
   0   8  13     1700.12     1740.57     62.82 o 
   1   8  13     1400.92     1447.59     48.02 o 
   2   8  13     2461.27     2514.22     71.32 o 
   3   8  13      335.26      344.59     19.53 o 
  -2   9  13       73.66       64.92     23.06 o 
  -1   9  13       99.56       63.82     12.19 o 
   0   9  13      694.78      788.73     30.41 o 
   1   9  13        1.77        5.79      9.97 o 
   2   9  13      442.64      441.26     22.65 o 
  -1  10  13      127.99      141.20     16.84 o 
   0  10  13       83.84       41.99     12.59 o 
   1  10  13     2476.66     2717.00     76.82 o 
  -4   0  14      183.94      205.34     23.06 o 
  -2   0  14      670.01      711.50     40.35 o 
   0   0  14        8.43       10.80     12.20 o 
   2   0  14     1069.63     1000.90     49.14 o 
   4   0  14      234.66      232.43     22.61 o 
  -4   1  14      470.22      477.70     23.94 o 
  -3   1  14      656.96      664.68     29.72 o 
  -2   1  14      810.74      817.00     31.18 o 
  -1   1  14      279.25      314.70     17.35 o 
   0   1  14        1.17        2.47      7.89 o 
   1   1  14      978.13     1020.79     35.54 o 
   2   1  14       33.54       27.62      9.82 o 
   3   1  14       10.66       16.80     14.69 o 
   4   1  14        1.08       -6.03      9.88 o 
  -4   2  14      536.54      604.48     26.98 o 
  -3   2  14       33.61       42.16     11.16 o 
  -2   2  14     1365.25     1359.84     46.28 o 
  -1   2  14      804.36      834.48     30.97 o 
   0   2  14      761.25      714.33     27.56 o 
   1   2  14      100.33      101.66     13.22 o 
   2   2  14      154.63      129.64     12.63 o 
   3   2  14      399.84      368.61     20.04 o 
   4   2  14        7.64       13.18     10.98 o 
  -4   3  14     1330.53     1402.98     85.38 o 
  -3   3  14        3.32       -2.87      9.56 o 
  -2   3  14      446.52      456.14     22.39 o 
  -1   3  14      656.67      643.89     26.25 o 
   0   3  14     1315.99     1294.52     42.16 o 
   1   3  14      994.73      940.20     33.67 o 
   2   3  14     1536.25     1473.34     46.52 o 
   3   3  14        0.13        7.44     10.17 o 
   4   3  14       22.31       15.23     13.35 o 
  -4   4  14       12.11       17.57     17.52 o 
  -3   4  14      385.28      423.10     32.12 o 
  -2   4  14      378.42      351.97     28.21 o 
  -1   4  14     2738.51     2741.65    106.70 o 
   0   4  14      479.61      517.14     22.97 o 
   1   4  14      285.15      283.57     16.89 o 
   2   4  14      493.41      462.32     21.43 o 
   3   4  14      119.47      127.82     32.57 o 
   4   4  14      740.58      715.61     29.48 o 
  -4   5  14      138.72      189.50     24.12 o 
  -3   5  14       14.28       19.20     16.45 o 
  -2   5  14       18.57       22.72     15.61 o 
  -1   5  14       44.18       32.68     14.44 o 
   0   5  14     1237.39     1266.29     60.72 o 
   1   5  14      366.17      410.01     30.11 o 
   2   5  14      866.02      824.72     45.22 o 
   3   5  14       51.55       40.58     11.71 o 
  -3   6  14      148.15      177.30     27.09 o 
  -2   6  14      466.62      492.05     34.98 o 
  -1   6  14     1657.78     1606.62     73.48 o 
   0   6  14     1480.06     1595.42     48.78 o 
   1   6  14        2.11       -3.98      9.18 o 
   2   6  14       36.83       28.53     11.53 o 
   3   6  14      570.40      601.26     25.64 o 
  -3   7  14       30.29       21.60     19.20 o 
  -2   7  14      613.87      712.51     43.82 o 
  -1   7  14      429.12      451.46     21.37 o 
   0   7  14      145.74      121.38     14.74 o 
   1   7  14     2103.67     2128.14     61.60 o 
   2   7  14       59.36       44.22     12.50 o 
  -2   8  14      685.48      716.58     29.52 o 
  -1   8  14      177.08      161.52     15.37 o 
   0   8  14      447.99      434.53     21.63 o 
   1   8  14      108.83       94.00     14.84 o 
   2   8  14      924.16     1071.25     56.64 o 
  -3   0  15     1783.69     1883.21     84.06 o 
  -1   0  15       80.52       78.58     18.64 o 
   1   0  15      141.68      156.99     22.89 o 
   3   0  15     1106.97     1095.82     54.51 o 
  -3   1  15      588.07      589.73     27.21 o 
  -2   1  15     2935.72     3061.31     86.90 o 
  -1   1  15      843.16      853.19     32.37 o 
   0   1  15        0.80       -1.13      9.41 o 
   1   1  15       66.78       82.46     13.08 o 
   3   1  15      559.78      498.11     23.35 o 
  -3   2  15      278.24      278.26     23.20 o 
  -2   2  15      324.25      346.24     19.97 o 
  -1   2  15      629.60      605.46     25.93 o 
   0   2  15       70.11       85.83     13.02 o 
   1   2  15      971.08      921.00     33.93 o 
   2   2  15      166.99      163.29     14.82 o 
   3   2  15      206.87      210.59     15.75 o 
  -3   3  15      792.73      768.64     31.56 o 
  -2   3  15      440.34      419.15     23.87 o 
  -1   3  15      902.64      878.80     33.20 o 
   0   3  15       16.43       13.78     10.29 o 
   1   3  15      184.66      182.63     15.73 o 
   2   3  15      281.46      267.25     32.74 o 
   3   3  15      256.07      217.76     15.88 o 
  -3   4  15      442.59      513.21     37.22 o 
  -2   4  15      404.19      487.97     34.70 o 
  -1   4  15       32.71       24.96     16.17 o 
   0   4  15     2242.62     2360.20     99.45 o 
   1   4  15      207.23      215.27     15.58 o 
   2   4  15      112.52      126.54     15.20 o 
  -2   5  15       39.66       33.08     18.86 o 
  -1   5  15      266.07      284.81     26.36 o 
   0   5  15        0.16       -9.46     15.61 o 
   1   5  15      497.48      490.49     33.52 o 
   2   5  15        2.72       -3.25     15.39 o 
  -1   6  15      444.44      482.48     34.87 o 
   0   6  15     1189.45     1215.25     60.89 o 
   1   6  15     1136.24     1135.95     57.42 o 
  -2   0  16      574.18      648.87     41.53 o 
   0   0  16      505.85      536.94     35.03 o 
   2   0  16      795.61      748.21     43.71 o 
  -2   1  16       75.49      104.38     17.13 o 
  -1   1  16     1666.73     1754.92     55.66 o 
   0   1  16       82.42      108.01     15.03 o 
   1   1  16      230.39      235.49     16.76 o 
  -1   2  16      926.50     1006.80     37.42 o 
   0   2  16      236.17      247.90     17.02 o 
   1   2  16        4.83       13.79     10.82 o 
  -1   3  16      327.47      348.04     29.91 o 
   0   3  16      473.80      490.28     23.93 o 
   1   3  16      760.38      738.71     29.82 o 
                                                 
